# Supplementary material for: Tunable synthesis of heteroleptic zirconium-based porous coordination cages
Source: Chem Sci. 2024 Nov 18;16(2):816–23. doi: 10.1039/d4sc06023g (PMC11616777; doi:10.1039/d4sc06023g)
Supplement: SC-016-D4SC06023G-s002 [file SC-016-D4SC06023G-s002.cif]

# Supplementary Information (SI) for Chemical Science.
# This journal is © The Royal Society of Chemistry 2024

####################################################################### 
# 
# This file contains crystal structure data downloaded from the 
# Cambridge Structural Database (CSD) hosted by the Cambridge 
# Crystallographic Data Centre (CCDC).
# 
# Full information about CCDC data access policies and citation 
# guidelines are available at http://www.ccdc.cam.ac.uk/access/V1 
# 
# Audit and citation data items may have been added by the CCDC. 
# Please retain this information to preserve the provenance of 
# this file and to allow appropriate attribution of the data. 
# 
#######################################################################

data_eric635
_database_code_depnum_ccdc_archive 'CCDC 2321239'
loop_
_audit_author_name
_audit_author_address
'Glenn Yap'
;University of Delaware
United States of America
;
_audit_update_record             
;
2023-12-22 deposited with the CCDC.	2024-11-18 downloaded from the CCDC.
;
_audit_creation_date             2022-01-18
_audit_creation_method           
;
Olex2 1.3
(compiled 2020.12.01 svn.r5f60950 for OlexSys, GUI svn.r6408)
;
_shelx_SHELXL_version_number     2018/3
_chemical_name_common            ?
_chemical_name_systematic        ?
_chemical_formula_moiety         'C58 H64 N2 O22 Zr6, 2(Cl), 4[C3H7NO]'
_chemical_formula_sum            'C70 H92 Cl2 N6 O26 Zr6'
_chemical_formula_weight         2051.71
_chemical_melting_point          ?
loop_
_atom_type_symbol
_atom_type_description
_atom_type_scat_dispersion_real
_atom_type_scat_dispersion_imag
_atom_type_scat_source
C C 0.0181 0.0091 'International Tables Vol C Tables 4.2.6.8 and 6.1.1.4'
Cl Cl 0.3639 0.7018 'International Tables Vol C Tables 4.2.6.8 and 6.1.1.4'
H H 0.0000 0.0000 'International Tables Vol C Tables 4.2.6.8 and 6.1.1.4'
N N 0.0311 0.0180 'International Tables Vol C Tables 4.2.6.8 and 6.1.1.4'
O O 0.0492 0.0322 'International Tables Vol C Tables 4.2.6.8 and 6.1.1.4'
Zr Zr -0.1862 2.2449 'International Tables Vol C Tables 4.2.6.8 and 6.1.1.4'

_shelx_space_group_comment       
;
The symmetry employed for this shelxl refinement is uniquely defined
by the following loop, which should always be used as a source of
symmetry information in preference to the above space-group names.
They are only intended as comments.
;
_space_group_crystal_system      orthorhombic
_space_group_IT_number           62
_space_group_name_H-M_alt        'P n m a'
_space_group_name_Hall           '-P 2ac 2n'
loop_
_space_group_symop_operation_xyz
'x, y, z'
'-x+1/2, -y, z+1/2'
'-x, y+1/2, -z'
'x+1/2, -y+1/2, -z+1/2'
'-x, -y, -z'
'x-1/2, y, -z-1/2'
'x, -y-1/2, z'
'-x-1/2, y-1/2, z-1/2'

_cell_length_a                   14.0277(6)
_cell_length_b                   31.9593(12)
_cell_length_c                   20.8847(8)
_cell_angle_alpha                90
_cell_angle_beta                 90
_cell_angle_gamma                90
_cell_volume                     9362.9(6)
_cell_formula_units_Z            4
_cell_measurement_reflns_used    9700
_cell_measurement_temperature    120.0
_cell_measurement_theta_max      56.91
_cell_measurement_theta_min      3.80
_shelx_estimated_absorpt_T_max   0.656
_shelx_estimated_absorpt_T_min   0.356
_exptl_absorpt_coefficient_mu    6.390
_exptl_absorpt_correction_T_max  0.7512
_exptl_absorpt_correction_T_min  0.5299
_exptl_absorpt_correction_type   multi-scan
_exptl_absorpt_process_details   
;
SADABS-2016/2 (Bruker,2016) was used for absorption correction.
wR2(int) was 0.0855 before and 0.0530 after correction.
The Ratio of minimum to maximum transmission is 0.7054.
The \l/2 correction factor is Not present.
;
_exptl_absorpt_special_details   ?
_exptl_crystal_colour            colourless
_exptl_crystal_colour_primary    colourless
_exptl_crystal_density_diffrn    1.456
_exptl_crystal_density_meas      ?
_exptl_crystal_density_method    ?
_exptl_crystal_description       block
_exptl_crystal_F_000             4144
loop_
_exptl_crystal_face_index_h
_exptl_crystal_face_index_k
_exptl_crystal_face_index_l
_exptl_crystal_face_perp_dist
0.00 0.00 -1.00 0.0560
0.00 0.00 1.00 0.0100
-2.00 4.00 -3.00 0.0730
-1.00 2.00 4.00 0.0440
1.00 -2.00 3.00 0.0580
-4.00 1.00 -1.00 0.0790
-2.00 0.00 -1.00 0.0810
-1.00 -4.00 2.00 0.0560
0.00 -1.00 -1.00 0.0580
0.00 -4.00 1.00 0.0360
0.00 4.00 -1.00 0.0330
1.00 -4.00 -2.00 0.0670
-1.00 4.00 2.00 0.0410
4.00 -4.00 1.00 0.0820
4.00 -1.00 3.00 0.0910
3.00 -1.00 -2.00 0.0970
3.00 4.00 4.00 0.0700
1.00 2.00 -2.00 0.0710
1.00 4.00 -1.00 0.0480
0.00 1.00 1.00 0.0270

_exptl_crystal_size_max          0.204
_exptl_crystal_size_mid          0.123
_exptl_crystal_size_min          0.072
_exptl_transmission_factor_max   ?
_exptl_transmission_factor_min   ?
_diffrn_reflns_av_R_equivalents  0.0490
_diffrn_reflns_av_unetI/netI     0.0294
_diffrn_reflns_Laue_measured_fraction_full 0.995
_diffrn_reflns_Laue_measured_fraction_max 0.995
_diffrn_reflns_limit_h_max       15
_diffrn_reflns_limit_h_min       -15
_diffrn_reflns_limit_k_max       34
_diffrn_reflns_limit_k_min       -30
_diffrn_reflns_limit_l_max       19
_diffrn_reflns_limit_l_min       -22
_diffrn_reflns_number            43756
_diffrn_reflns_point_group_measured_fraction_full 0.995
_diffrn_reflns_point_group_measured_fraction_max 0.995
_diffrn_reflns_theta_full        56.960
_diffrn_reflns_theta_max         56.960
_diffrn_reflns_theta_min         2.527
_diffrn_ambient_temperature      120.0
_diffrn_detector_area_resol_mean ?
_diffrn_measured_fraction_theta_full 0.995
_diffrn_measured_fraction_theta_max 0.995
_diffrn_measurement_device_type  'Bruker APEX-II CCD'
_diffrn_measurement_method       '\f and \w scans'
_diffrn_radiation_type           CuK\a
_diffrn_radiation_wavelength     1.54178
_diffrn_source                   ?
_diffrn_source_current           1.2
_diffrn_source_power             0.06
_diffrn_source_voltage           50.0
_diffrn_standards_number         0
_reflns_Friedel_coverage         0.000
_reflns_Friedel_fraction_full    .
_reflns_Friedel_fraction_max     .
_reflns_number_gt                6002
_reflns_number_total             6412
_reflns_special_details          
;
 Reflections were merged by SHELXL according to the crystal
 class for the calculation of statistics and refinement.
 
 Structure factors included contributions from the .fab file.
 
 _reflns_Friedel_fraction is defined as the number of unique
 Friedel pairs measured divided by the number that would be
 possible theoretically, ignoring centric projections and
 systematic absences.
;
_reflns_threshold_expression     'I > 2\s(I)'
_computing_cell_refinement       'SAINT V8.38A (Bruker, 2018)'
_computing_data_collection       ?
_computing_data_reduction        'SAINT V8.38A (Bruker, 2018)'
_computing_molecular_graphics    'Olex2 1.3 (Dolomanov et al., 2009)'
_computing_publication_material  'Olex2 1.3 (Dolomanov et al., 2009)'
_computing_structure_refinement  'SHELXL 2018/3 (Sheldrick, 2015)'
_computing_structure_solution    'SHELXT 2014/5 (Sheldrick, 2014)'
_refine_diff_density_max         1.183
_refine_diff_density_min         -1.586
_refine_diff_density_rms         0.192
_refine_ls_extinction_coef       .
_refine_ls_extinction_method     none
_refine_ls_goodness_of_fit_ref   1.170
_refine_ls_hydrogen_treatment    constr
_refine_ls_matrix_type           full
_refine_ls_number_parameters     473
_refine_ls_number_reflns         6412
_refine_ls_number_restraints     414
_refine_ls_R_factor_all          0.1161
_refine_ls_R_factor_gt           0.1118
_refine_ls_restrained_S_all      1.143
_refine_ls_shift/su_max          0.000
_refine_ls_shift/su_mean         0.000
_refine_ls_structure_factor_coef Fsqd
_refine_ls_weighting_details     
'w=1/[\s^2^(Fo^2^)+323.8655P] where P=(Fo^2^+2Fc^2^)/3'
_refine_ls_weighting_scheme      calc
_refine_ls_wR_factor_gt          0.2385
_refine_ls_wR_factor_ref         0.2408
_refine_special_details          ?
_olex2_refinement_description    
;
1. Fixed Uiso
 At 1.2 times of:
  All C(H) groups, All N(H) groups, All O(H) groups
 At 1.5 times of:
  All C(H,H,H) groups
2. Restrained distances
 C26-C23 \\sim C25-C23 \\sim C24-C23 \\sim C34-C33 \\sim C35-C33 \\sim C33-C36
 with sigma of 0.02
 C26-C24 \\sim C24-C25 \\sim C25-C26 \\sim C34-C35 \\sim C35-C36 \\sim C36-C34
 with sigma of 0.02
3. Uiso/Uaniso restraints and constraints
All non-hydrogen atoms have similar U: within 2A with sigma of 0.004 and sigma
for terminal atoms of 0.008 within 2A
Uanis(C2) = Uanis(C2A)
Uanis(C3) = Uanis(C3A)
Uanis(C4) = Uanis(C4A)
Uanis(C5) = Uanis(C5A)
Uanis(C1) = Uanis(C1A)
4. Others
 Sof(C1A)=Sof(H1AA)=Sof(C2A)=Sof(H2AA)=Sof(C3A)=Sof(H3AA)=Sof(C4A)=Sof(H4A)=
 Sof(C5A)=Sof(H5A)=1-FVAR(1)
 Sof(C1)=Sof(H1B)=Sof(C2)=Sof(H2B)=Sof(C3)=Sof(H3A)=Sof(C4)=Sof(H4)=Sof(C5)=
 Sof(H5)=FVAR(1)
 Fixed Sof: O9(0.5) O12(0.5) N1(0.5) H1A(0.5) N2(0.5) H2A(0.5) C22(0.5)
 C23(0.5) C24(0.5) H24A(0.5) H24B(0.5) H24C(0.5) C25(0.5) H25A(0.5) H25B(0.5)
 H25C(0.5) C26(0.5) H26A(0.5) H26B(0.5) H26C(0.5) C32(0.5) C33(0.5) C34(0.5)
 H34A(0.5) H34B(0.5) H34C(0.5) C35(0.5) H35A(0.5) H35B(0.5) H35C(0.5) C36(0.5)
 H36A(0.5) H36B(0.5) H36C(0.5)
5.a Ternary CH refined with riding coordinates:
 C1(H1B), C2(H2B), C3(H3A), C4(H4), C5(H5), C1A(H1AA), C5A(H5A)
5.b Me refined with riding coordinates:
 C24(H24A,H24B,H24C), C25(H25A,H25B,H25C), C26(H26A,H26B,H26C), C34(H34A,H34B,
 H34C), C35(H35A,H35B,H35C), C36(H36A,H36B,H36C)
5.c Aromatic/amide H refined with riding coordinates:
 O1(H1), O2(H2), O3(H3), N1(H1A), N2(H2A), C2A(H2AA), C3A(H3AA), C4A(H4A),
 C6(H6), C7(H7), C8(H8), C9(H9), C10(H10), C11(H11), C12(H12), C13(H13),
 C14(H14), C15(H15), C16(H16), C18(H18), C20(H20), C28(H28), C30(H30)
5.d Fitted pentagon refined as free rotating group:
 C1(C2,C3,C4,C5), C1A(C2A,C3A,C4A,C5A)
;
_atom_sites_solution_hydrogens   geom
_atom_sites_solution_primary     dual
_atom_sites_solution_secondary   ?
loop_
_atom_site_label
_atom_site_type_symbol
_atom_site_fract_x
_atom_site_fract_y
_atom_site_fract_z
_atom_site_U_iso_or_equiv
_atom_site_adp_type
_atom_site_occupancy
_atom_site_site_symmetry_order
_atom_site_calc_flag
_atom_site_refinement_flags_posn
_atom_site_refinement_flags_adp
_atom_site_refinement_flags_occupancy
_atom_site_disorder_assembly
_atom_site_disorder_group
Zr1 Zr 0.27240(10) 0.42257(4) 0.53692(10) 0.0673(6) Uani 1 1 d . . . . .
Zr2 Zr 0.09374(10) 0.42231(4) 0.43015(7) 0.0479(4) Uani 1 1 d . . . . .
Zr3 Zr 0.07113(8) 0.37112(4) 0.56888(6) 0.0342(3) Uani 1 1 d . . . . .
O1 O 0.1658(7) 0.4172(3) 0.6066(5) 0.056(3) Uani 1 1 d . . . . .
H1 H 0.160723 0.431934 0.645974 0.067 Uiso 1 1 calc R U . . .
O2 O 0.1875(7) 0.4634(3) 0.4808(5) 0.048(3) Uani 1 1 d . . . . .
H2 H 0.190360 0.493050 0.478735 0.057 Uiso 1 1 calc R U . . .
O3 O 0.0014(6) 0.4160(2) 0.5097(4) 0.032(2) Uani 1 1 d . . . . .
H3 H -0.057298 0.429977 0.517254 0.039 Uiso 1 1 calc R U . . .
O4 O 0.1661(7) 0.3860(3) 0.4969(5) 0.048(3) Uani 1 1 d . . . . .
O5 O 0.3408(10) 0.4048(3) 0.4448(8) 0.090(4) Uani 1 1 d . U . . .
O6 O 0.2200(10) 0.4040(3) 0.3736(8) 0.088(4) Uani 1 1 d . U . . .
O7 O 0.1835(6) 0.3261(3) 0.5879(5) 0.0428(19) Uani 1 1 d . U . . .
O8 O 0.3207(7) 0.3605(3) 0.5628(5) 0.050(2) Uani 1 1 d . U . . .
O9 O 0.5893(15) 0.3118(7) 0.4958(11) 0.062(4) Uani 0.5 1 d . U P A -1
O10 O 0.0270(6) 0.3255(3) 0.4958(4) 0.0330(17) Uani 1 1 d . U . . .
O11 O 0.0396(7) 0.3600(3) 0.4021(4) 0.0367(18) Uani 1 1 d . U . . .
O12 O -0.1365(15) 0.3054(6) 0.2285(8) 0.050(4) Uani 0.5 1 d . U P B -1
N1 N 0.5655(12) 0.2458(13) 0.5271(9) 0.048(3) Uani 0.5 1 d . U P A -1
H1A H 0.592359 0.221194 0.533202 0.058 Uiso 0.5 1 calc R U P A -1
N2 N -0.0696(13) 0.2433(8) 0.2458(8) 0.038(2) Uani 0.5 1 d . U P B -1
H2A H -0.052208 0.219874 0.226894 0.046 Uiso 0.5 1 calc R U P B -1
C1 C 0.436(2) 0.4547(11) 0.514(2) 0.0640(12) Uani 0.35(2) 1 d G U P C -2
H1B H 0.473966 0.450900 0.473451 0.077 Uiso 0.35(2) 1 calc R U P C -2
C2 C 0.367(3) 0.4864(9) 0.5246(19) 0.0642(12) Uani 0.35(2) 1 d G U P C -2
H2B H 0.351788 0.510141 0.495134 0.077 Uiso 0.35(2) 1 calc R U P C -2
C3 C 0.332(2) 0.4813(11) 0.588(2) 0.0642(12) Uani 0.35(2) 1 d G U P C -2
H3A H 0.292353 0.502381 0.611619 0.077 Uiso 0.35(2) 1 calc R U P C -2
C4 C 0.379(3) 0.4466(11) 0.6159(17) 0.0641(12) Uani 0.35(2) 1 d G U P C -2
H4 H 0.376929 0.438885 0.662278 0.077 Uiso 0.35(2) 1 calc R U P C -2
C5 C 0.443(2) 0.4302(9) 0.570(2) 0.0642(12) Uani 0.35(2) 1 d G U P C -2
H5 H 0.489509 0.406775 0.577217 0.077 Uiso 0.35(2) 1 calc R U P C -2
C1A C 0.3764(14) 0.4878(5) 0.5475(10) 0.0640(12) Uani 0.65(2) 1 d G U P C -1
H1AA H 0.382484 0.510336 0.514568 0.077 Uiso 0.65(2) 1 calc R U P C -1
C2A C 0.3167(12) 0.4894(5) 0.6023(11) 0.0642(12) Uani 0.65(2) 1 d G U P C -1
H2AA H 0.267505 0.509239 0.609932 0.077 Uiso 0.65(2) 1 calc R U P C -1
C3A C 0.3434(14) 0.4562(6) 0.6438(9) 0.0642(12) Uani 0.65(2) 1 d G U P C -1
H3AA H 0.315269 0.449968 0.684081 0.077 Uiso 0.65(2) 1 calc R U P C -1
C4A C 0.4196(13) 0.4341(5) 0.6146(12) 0.0641(12) Uani 0.65(2) 1 d G U P C -1
H4A H 0.451426 0.410387 0.631910 0.077 Uiso 0.65(2) 1 calc R U P C -1
C5A C 0.4400(12) 0.4536(5) 0.5551(11) 0.0642(12) Uani 0.65(2) 1 d G U P C -1
H5A H 0.497292 0.447947 0.527910 0.077 Uiso 0.65(2) 1 calc R U P C -1
C6 C 0.0692(16) 0.4900(6) 0.3675(8) 0.075(3) Uani 1 1 d . U . . .
H6 H 0.113028 0.512462 0.372220 0.090 Uiso 1 1 calc R U . . .
C7 C 0.0786(17) 0.4571(6) 0.3231(8) 0.075(3) Uani 1 1 d . U . . .
H7 H 0.131894 0.451792 0.296250 0.091 Uiso 1 1 calc R U . . .
C8 C -0.0049(16) 0.4339(6) 0.3260(8) 0.074(3) Uani 1 1 d . U . . .
H8 H -0.022163 0.411718 0.298029 0.088 Uiso 1 1 calc R U . . .
C9 C -0.0584(16) 0.4485(5) 0.3764(8) 0.072(3) Uani 1 1 d . U . . .
H9 H -0.116196 0.436391 0.391118 0.087 Uiso 1 1 calc R U . . .
C10 C -0.0138(16) 0.4849(5) 0.4035(8) 0.073(3) Uani 1 1 d . U . . .
H10 H -0.035746 0.501595 0.438066 0.087 Uiso 1 1 calc R U . . .
C11 C -0.0632(13) 0.3888(6) 0.6450(7) 0.060(3) Uani 1 1 d . U . . .
H11 H -0.084863 0.416989 0.644636 0.072 Uiso 1 1 calc R U . . .
C12 C -0.0976(14) 0.3570(5) 0.6091(7) 0.060(3) Uani 1 1 d . U . . .
H12 H -0.148483 0.358854 0.579237 0.072 Uiso 1 1 calc R U . . .
C13 C -0.0485(13) 0.3229(6) 0.6225(7) 0.060(3) Uani 1 1 d . U . . .
H13 H -0.059996 0.296668 0.602583 0.072 Uiso 1 1 calc R U . . .
C14 C 0.0191(14) 0.3289(5) 0.6668(7) 0.060(3) Uani 1 1 d . U . . .
H14 H 0.061871 0.308329 0.682771 0.072 Uiso 1 1 calc R U . . .
C15 C 0.0151(14) 0.3714(5) 0.6855(7) 0.061(3) Uani 1 1 d . U . . .
H15 H 0.053191 0.385473 0.716332 0.073 Uiso 1 1 calc R U . . .
C16 C 0.3024(16) 0.3964(6) 0.3876(13) 0.089(4) Uani 1 1 d . U . . .
H16 H 0.341787 0.383694 0.356091 0.107 Uiso 1 1 calc R U . . .
C17 C 0.2721(10) 0.3270(4) 0.5745(8) 0.0455(17) Uani 1 1 d . U . . .
C18 C 0.2765(14) 0.250000 0.5771(10) 0.039(3) Uani 1 2 d S TU P . .
H18 H 0.209860 0.250000 0.585198 0.047 Uiso 1 2 calc R U P . .
C19 C 0.3251(10) 0.2866(4) 0.5711(7) 0.0413(18) Uani 1 1 d . U . . .
C20 C 0.4229(10) 0.2875(4) 0.5542(7) 0.042(2) Uani 1 1 d . U . . .
H20 H 0.454574 0.313481 0.547973 0.050 Uiso 1 1 calc R U . . .
C21 C 0.4721(14) 0.250000 0.5466(11) 0.044(2) Uani 1 2 d S TU P . .
C22 C 0.621(2) 0.2763(10) 0.4987(16) 0.054(3) Uani 0.5 1 d . U P A -1
C23 C 0.7171(17) 0.2634(6) 0.4758(11) 0.057(3) Uani 0.5 1 d D U P A -1
C24 C 0.7777(18) 0.2427(9) 0.5264(11) 0.062(5) Uani 0.5 1 d D U P A -1
H24A H 0.839527 0.235091 0.507943 0.093 Uiso 0.5 1 calc R U P A -1
H24B H 0.787385 0.262162 0.562063 0.093 Uiso 0.5 1 calc R U P A -1
H24C H 0.745472 0.217487 0.541929 0.093 Uiso 0.5 1 calc R U P A -1
C25 C 0.709(2) 0.2340(7) 0.4188(12) 0.060(5) Uani 0.5 1 d D U P A -1
H25A H 0.772569 0.225868 0.404426 0.090 Uiso 0.5 1 calc R U P A -1
H25B H 0.672923 0.209008 0.431378 0.090 Uiso 0.5 1 calc R U P A -1
H25C H 0.675248 0.248267 0.383838 0.090 Uiso 0.5 1 calc R U P A -1
C26 C 0.763(2) 0.3035(7) 0.4537(13) 0.060(5) Uani 0.5 1 d D U P A -1
H26A H 0.827740 0.297490 0.437765 0.090 Uiso 0.5 1 calc R U P A -1
H26B H 0.725332 0.315991 0.419358 0.090 Uiso 0.5 1 calc R U P A -1
H26C H 0.767533 0.323119 0.489709 0.090 Uiso 0.5 1 calc R U P A -1
C27 C 0.0286(10) 0.3282(4) 0.4360(6) 0.0329(16) Uani 1 1 d . U . . .
C28 C 0.0246(13) 0.250000 0.4342(8) 0.030(2) Uani 1 2 d S TU P . .
H28 H 0.046462 0.250000 0.477206 0.036 Uiso 1 2 calc R U P . .
C29 C 0.0086(9) 0.2881(4) 0.4029(6) 0.0307(17) Uani 1 1 d . U . . .
C30 C -0.0198(9) 0.2875(4) 0.3401(6) 0.0312(19) Uani 1 1 d . U . . .
H30 H -0.028466 0.313237 0.318090 0.037 Uiso 1 1 calc R U . . .
C31 C -0.0363(14) 0.250000 0.3075(8) 0.034(2) Uani 1 2 d S TU P . .
C32 C -0.124(2) 0.2683(9) 0.2134(12) 0.043(3) Uani 0.5 1 d . U P B -1
C33 C -0.1712(13) 0.2525(8) 0.1477(9) 0.047(3) Uani 0.5 1 d D U P B -1
C34 C -0.0990(18) 0.2300(8) 0.1084(12) 0.052(5) Uani 0.5 1 d D U P B -1
H34A H -0.071912 0.206910 0.133442 0.077 Uiso 0.5 1 calc R U P B -1
H34B H -0.129531 0.218751 0.069837 0.077 Uiso 0.5 1 calc R U P B -1
H34C H -0.048156 0.249369 0.096087 0.077 Uiso 0.5 1 calc R U P B -1
C35 C -0.2151(19) 0.2882(7) 0.1118(12) 0.047(4) Uani 0.5 1 d D U P B -1
H35A H -0.262050 0.302207 0.139066 0.071 Uiso 0.5 1 calc R U P B -1
H35B H -0.165297 0.308106 0.099481 0.071 Uiso 0.5 1 calc R U P B -1
H35C H -0.246672 0.277488 0.073231 0.071 Uiso 0.5 1 calc R U P B -1
C36 C -0.2484(18) 0.2230(8) 0.1703(13) 0.054(5) Uani 0.5 1 d D U P B -1
H36A H -0.294951 0.238459 0.196049 0.082 Uiso 0.5 1 calc R U P B -1
H36B H -0.280325 0.210562 0.133178 0.082 Uiso 0.5 1 calc R U P B -1
H36C H -0.219849 0.200767 0.196400 0.082 Uiso 0.5 1 calc R U P B -1
Cl1 Cl 0.2057(3) 0.55926(13) 0.4830(2) 0.0670(13) Uani 1 1 d . . . . .

loop_
_atom_site_aniso_label
_atom_site_aniso_U_11
_atom_site_aniso_U_22
_atom_site_aniso_U_33
_atom_site_aniso_U_23
_atom_site_aniso_U_13
_atom_site_aniso_U_12
Zr1 0.0389(8) 0.0234(7) 0.1394(16) 0.0045(8) -0.0058(9) -0.0038(6)
Zr2 0.0605(9) 0.0288(7) 0.0545(8) 0.0001(6) 0.0189(7) 0.0016(6)
Zr3 0.0336(6) 0.0310(6) 0.0380(7) -0.0066(5) -0.0035(5) 0.0034(5)
O1 0.061(7) 0.027(5) 0.079(8) -0.027(5) -0.034(6) 0.011(5)
O2 0.054(6) 0.021(5) 0.068(7) 0.009(5) 0.017(5) -0.008(4)
O3 0.042(5) 0.023(4) 0.032(5) 0.002(4) 0.006(4) 0.011(4)
O4 0.042(6) 0.033(5) 0.068(7) -0.011(5) 0.019(5) -0.002(4)
O5 0.077(7) 0.033(5) 0.158(10) 0.024(6) 0.061(8) 0.008(5)
O6 0.082(7) 0.033(5) 0.151(9) 0.018(6) 0.067(8) 0.008(5)
O7 0.034(4) 0.029(4) 0.065(5) -0.002(4) -0.006(4) 0.001(3)
O8 0.038(4) 0.034(4) 0.079(5) -0.004(4) -0.004(4) 0.002(3)
O9 0.045(8) 0.067(8) 0.075(8) 0.007(8) 0.023(7) 0.003(7)
O10 0.045(4) 0.030(3) 0.024(3) -0.006(3) 0.006(3) 0.001(3)
O11 0.054(4) 0.032(4) 0.024(3) 0.000(3) 0.000(3) -0.003(3)
O12 0.068(8) 0.055(8) 0.028(7) -0.016(7) -0.023(7) 0.009(7)
N1 0.035(5) 0.049(6) 0.060(5) 0.002(4) 0.008(4) 0.000(4)
N2 0.052(5) 0.043(5) 0.018(4) -0.004(3) -0.004(4) 0.001(4)
C1 0.052(2) 0.040(2) 0.100(2) -0.001(2) -0.033(2) -0.024(2)
C2 0.052(2) 0.040(2) 0.100(2) -0.001(2) -0.033(2) -0.023(2)
C3 0.052(2) 0.040(2) 0.100(2) 0.000(2) -0.033(2) -0.023(2)
C4 0.052(2) 0.040(2) 0.100(2) -0.001(2) -0.033(2) -0.023(2)
C5 0.052(2) 0.040(2) 0.100(2) -0.001(2) -0.033(2) -0.023(2)
C1A 0.052(2) 0.040(2) 0.100(2) -0.001(2) -0.033(2) -0.024(2)
C2A 0.052(2) 0.040(2) 0.100(2) -0.001(2) -0.033(2) -0.023(2)
C3A 0.052(2) 0.040(2) 0.100(2) 0.000(2) -0.033(2) -0.023(2)
C4A 0.052(2) 0.040(2) 0.100(2) -0.001(2) -0.033(2) -0.023(2)
C5A 0.052(2) 0.040(2) 0.100(2) -0.001(2) -0.033(2) -0.023(2)
C6 0.127(9) 0.055(5) 0.041(5) 0.015(4) 0.000(5) 0.007(6)
C7 0.129(9) 0.057(6) 0.040(5) 0.014(4) 0.000(5) 0.008(6)
C8 0.128(9) 0.055(6) 0.037(5) 0.013(5) -0.003(5) 0.007(6)
C9 0.126(9) 0.054(5) 0.038(5) 0.013(4) -0.004(5) 0.009(6)
C10 0.125(9) 0.053(5) 0.039(5) 0.013(4) -0.001(5) 0.010(6)
C11 0.092(7) 0.064(5) 0.025(4) 0.003(4) 0.029(4) -0.007(5)
C12 0.091(7) 0.068(5) 0.022(4) 0.003(4) 0.026(4) -0.009(5)
C13 0.091(7) 0.065(5) 0.023(4) 0.001(4) 0.026(4) -0.009(5)
C14 0.091(7) 0.065(5) 0.023(4) 0.003(4) 0.023(4) -0.007(5)
C15 0.092(7) 0.066(5) 0.023(4) 0.001(4) 0.024(4) -0.010(5)
C16 0.080(7) 0.034(5) 0.153(10) 0.022(6) 0.066(8) 0.008(5)
C17 0.036(3) 0.032(3) 0.069(4) -0.003(3) -0.004(3) 0.001(3)
C18 0.030(5) 0.030(5) 0.058(5) 0.000 -0.002(5) 0.000
C19 0.032(3) 0.031(3) 0.060(4) -0.002(3) -0.003(3) 0.000(3)
C20 0.032(4) 0.035(4) 0.058(4) 0.000(3) -0.002(4) 0.001(3)
C21 0.032(4) 0.041(5) 0.058(5) 0.000 0.003(4) 0.000
C22 0.040(5) 0.057(6) 0.064(6) 0.005(5) 0.011(5) -0.001(4)
C23 0.043(6) 0.063(7) 0.066(6) 0.005(5) 0.013(5) -0.001(5)
C24 0.047(8) 0.066(10) 0.074(9) 0.007(9) 0.018(8) 0.000(9)
C25 0.043(9) 0.069(10) 0.068(9) 0.004(8) 0.010(9) -0.002(8)
C26 0.046(9) 0.070(10) 0.064(10) 0.006(9) 0.011(9) 0.003(9)
C27 0.046(3) 0.031(3) 0.022(3) -0.002(3) 0.003(3) 0.000(3)
C28 0.038(5) 0.030(5) 0.021(5) 0.000 0.003(4) 0.000
C29 0.041(4) 0.031(3) 0.020(3) -0.001(2) 0.003(3) 0.002(3)
C30 0.043(4) 0.035(4) 0.016(3) 0.001(3) 0.002(3) 0.002(3)
C31 0.047(5) 0.039(4) 0.016(4) 0.000 0.000(4) 0.000
C32 0.058(5) 0.047(5) 0.024(5) -0.007(4) -0.008(4) 0.002(5)
C33 0.062(6) 0.051(6) 0.027(5) -0.008(5) -0.010(5) 0.000(5)
C34 0.069(9) 0.058(9) 0.028(8) -0.006(8) -0.008(8) 0.001(9)
C35 0.065(9) 0.048(9) 0.029(8) -0.010(8) -0.009(8) -0.001(9)
C36 0.066(9) 0.058(9) 0.039(8) -0.007(8) -0.019(8) -0.004(9)
Cl1 0.058(3) 0.043(2) 0.100(3) 0.014(2) 0.010(2) 0.0155(19)

_geom_special_details            
;
 All esds (except the esd in the dihedral angle between two l.s. planes)
 are estimated using the full covariance matrix.  The cell esds are taken
 into account individually in the estimation of esds in distances, angles
 and torsion angles; correlations between esds in cell parameters are only
 used when they are defined by crystal symmetry.  An approximate (isotropic)
 treatment of cell esds is used for estimating esds involving l.s. planes.
;
loop_
_geom_bond_atom_site_label_1
_geom_bond_atom_site_label_2
_geom_bond_distance
_geom_bond_site_symmetry_2
_geom_bond_publ_flag
Zr1 O1 2.094(12) . ?
Zr1 O2 2.120(10) . ?
Zr1 O4 2.072(10) . ?
Zr1 O5 2.223(15) . ?
Zr1 O8 2.165(9) . ?
Zr1 C1 2.56(3) . ?
Zr1 C2 2.44(3) . ?
Zr1 C3 2.31(4) . ?
Zr1 C4 2.35(4) . ?
Zr1 C5 2.51(3) . ?
Zr1 C1A 2.553(18) . ?
Zr1 C5A 2.579(17) . ?
Zr2 Zr3 3.3424(18) . ?
Zr2 O2 2.139(10) . ?
Zr2 O3 2.116(8) . ?
Zr2 O4 2.079(11) . ?
Zr2 O6 2.207(12) . ?
Zr2 O11 2.211(9) . ?
Zr2 C6 2.552(17) . ?
Zr2 C7 2.506(16) . ?
Zr2 C8 2.604(18) . ?
Zr2 C9 2.55(2) . ?
Zr2 C10 2.565(18) . ?
Zr3 O1 2.134(9) . ?
Zr3 O3 2.132(8) . ?
Zr3 O4 2.063(10) . ?
Zr3 O7 2.172(9) . ?
Zr3 O10 2.200(8) . ?
Zr3 C11 2.530(16) . ?
Zr3 C12 2.551(17) . ?
Zr3 C13 2.538(16) . ?
Zr3 C14 2.557(15) . ?
Zr3 C15 2.559(14) . ?
O1 H1 0.9500 . ?
O2 H2 0.9500 . ?
O3 H3 0.9500 . ?
O5 C16 1.34(3) . ?
O6 C16 1.22(3) . ?
O7 C17 1.274(17) . ?
O8 C17 1.291(17) . ?
O9 C22 1.22(4) . ?
O10 C27 1.250(15) . ?
O11 C27 1.249(15) . ?
O12 C32 1.24(3) . ?
N1 H1A 0.8800 . ?
N1 C21 1.38(3) . ?
N1 C22 1.38(4) . ?
N2 H2A 0.8800 . ?
N2 C31 1.39(2) . ?
N2 C32 1.29(3) . ?
C1 H1B 1.0000 . ?
C1 C2 1.4200 . ?
C1 C5 1.4200 . ?
C2 H2B 1.0000 . ?
C2 C3 1.4200 . ?
C3 H3A 1.0000 . ?
C3 C4 1.4200 . ?
C4 H4 1.0000 . ?
C4 C5 1.4200 . ?
C5 H5 1.0000 . ?
C1A H1AA 1.0000 . ?
C1A C2A 1.4200 . ?
C1A C5A 1.4200 . ?
C2A H2AA 0.9500 . ?
C2A C3A 1.4200 . ?
C3A H3AA 0.9500 . ?
C3A C4A 1.4200 . ?
C4A H4A 0.9500 . ?
C4A C5A 1.4200 . ?
C5A H5A 1.0000 . ?
C6 H6 0.9500 . ?
C6 C7 1.41(2) . ?
C6 C10 1.40(3) . ?
C7 H7 0.9500 . ?
C7 C8 1.39(3) . ?
C8 H8 0.9500 . ?
C8 C9 1.37(3) . ?
C9 H9 0.9500 . ?
C9 C10 1.44(3) . ?
C10 H10 0.9500 . ?
C11 H11 0.9500 . ?
C11 C12 1.35(2) . ?
C11 C15 1.49(2) . ?
C12 H12 0.9500 . ?
C12 C13 1.32(2) . ?
C13 H13 0.9500 . ?
C13 C14 1.34(2) . ?
C14 H14 0.9500 . ?
C14 C15 1.41(2) . ?
C15 H15 0.9500 . ?
C16 H16 0.9500 . ?
C17 C19 1.492(19) . ?
C18 H18 0.9500 . ?
C18 C19 1.360(17) 7_565 ?
C18 C19 1.360(17) . ?
C19 C20 1.417(19) . ?
C20 H20 0.9500 . ?
C20 C21 1.393(17) . ?
C22 C23 1.49(4) . ?
C23 C24 1.508(18) . ?
C23 C25 1.521(18) . ?
C23 C26 1.510(18) . ?
C24 H24A 0.9800 . ?
C24 H24B 0.9800 . ?
C24 H24C 0.9800 . ?
C25 H25A 0.9800 . ?
C25 H25B 0.9800 . ?
C25 H25C 0.9800 . ?
C26 H26A 0.9800 . ?
C26 H26B 0.9800 . ?
C26 H26C 0.9800 . ?
C27 C29 1.482(18) . ?
C28 H28 0.9500 . ?
C28 C29 1.401(15) . ?
C28 C29 1.401(15) 7_565 ?
C29 C30 1.372(17) . ?
C30 H30 0.9500 . ?
C30 C31 1.397(15) . ?
C32 C33 1.60(3) . ?
C33 C34 1.490(18) . ?
C33 C35 1.497(17) . ?
C33 C36 1.512(18) . ?
C34 H34A 0.9800 . ?
C34 H34B 0.9800 . ?
C34 H34C 0.9800 . ?
C35 H35A 0.9800 . ?
C35 H35B 0.9800 . ?
C35 H35C 0.9800 . ?
C36 H36A 0.9800 . ?
C36 H36B 0.9800 . ?
C36 H36C 0.9800 . ?

loop_
_geom_angle_atom_site_label_1
_geom_angle_atom_site_label_2
_geom_angle_atom_site_label_3
_geom_angle
_geom_angle_site_symmetry_1
_geom_angle_site_symmetry_3
_geom_angle_publ_flag
O1 Zr1 O2 91.9(4) . . ?
O1 Zr1 O5 152.7(4) . . ?
O1 Zr1 O8 88.6(4) . . ?
O1 Zr1 C1 143.6(9) . . ?
O1 Zr1 C2 121.9(10) . . ?
O1 Zr1 C3 90.2(10) . . ?
O1 Zr1 C4 89.6(11) . . ?
O1 Zr1 C5 120.0(12) . . ?
O1 Zr1 C1A 114.5(6) . . ?
O1 Zr1 C5A 125.5(6) . . ?
O2 Zr1 O5 85.5(5) . . ?
O2 Zr1 O8 151.4(4) . . ?
O2 Zr1 C1 98.7(9) . . ?
O2 Zr1 C2 74.5(7) . . ?
O2 Zr1 C3 87.5(9) . . ?
O2 Zr1 C4 122.9(9) . . ?
O2 Zr1 C5 129.0(8) . . ?
O2 Zr1 C1A 82.3(4) . . ?
O2 Zr1 C5A 110.9(5) . . ?
O4 Zr1 O1 73.7(4) . . ?
O4 Zr1 O2 73.7(4) . . ?
O4 Zr1 O5 79.5(5) . . ?
O4 Zr1 O8 79.0(4) . . ?
O4 Zr1 C1 142.6(9) . . ?
O4 Zr1 C2 144.9(8) . . ?
O4 Zr1 C3 154.5(8) . . ?
O4 Zr1 C4 157.5(9) . . ?
O4 Zr1 C5 148.7(8) . . ?
O4 Zr1 C1A 155.1(5) . . ?
O4 Zr1 C5A 158.8(5) . . ?
O5 Zr1 C1 63.3(9) . . ?
O5 Zr1 C2 83.6(11) . . ?
O5 Zr1 C3 116.8(10) . . ?
O5 Zr1 C4 114.5(12) . . ?
O5 Zr1 C5 81.4(12) . . ?
O5 Zr1 C1A 92.1(6) . . ?
O5 Zr1 C5A 80.3(6) . . ?
O8 Zr1 O5 81.2(4) . . ?
O8 Zr1 C1 97.8(9) . . ?
O8 Zr1 C2 128.4(8) . . ?
O8 Zr1 C3 121.2(9) . . ?
O8 Zr1 C4 85.7(9) . . ?
O8 Zr1 C5 73.8(7) . . ?
O8 Zr1 C1A 123.2(5) . . ?
O8 Zr1 C5A 91.7(5) . . ?
C2 Zr1 C1 32.9(4) . . ?
C2 Zr1 C5 55.3(5) . . ?
C3 Zr1 C1 56.0(5) . . ?
C3 Zr1 C2 34.6(5) . . ?
C3 Zr1 C4 35.4(5) . . ?
C3 Zr1 C5 56.7(5) . . ?
C4 Zr1 C1 55.5(5) . . ?
C4 Zr1 C2 57.2(6) . . ?
C4 Zr1 C5 33.8(4) . . ?
C5 Zr1 C1 32.5(4) . . ?
C1A Zr1 C5A 32.12(19) . . ?
Zr3 Zr2 Zr1 59.73(4) . . ?
O2 Zr2 Zr1 37.8(3) . . ?
O2 Zr2 Zr3 86.0(3) . . ?
O2 Zr2 O6 86.2(5) . . ?
O2 Zr2 O11 153.6(3) . . ?
O2 Zr2 C6 79.4(5) . . ?
O2 Zr2 C7 102.8(5) . . ?
O2 Zr2 C8 130.8(5) . . ?
O2 Zr2 C9 122.0(5) . . ?
O2 Zr2 C10 89.5(5) . . ?
O3 Zr2 Zr1 86.3(2) . . ?
O3 Zr2 Zr3 38.3(2) . . ?
O3 Zr2 O2 92.6(4) . . ?
O3 Zr2 O6 152.4(4) . . ?
O3 Zr2 O11 85.0(3) . . ?
O3 Zr2 C6 113.6(5) . . ?
O3 Zr2 C7 133.7(6) . . ?
O3 Zr2 C8 110.1(5) . . ?
O3 Zr2 C9 82.2(5) . . ?
O3 Zr2 C10 83.4(5) . . ?
O4 Zr2 Zr1 36.0(3) . . ?
O4 Zr2 Zr3 36.1(3) . . ?
O4 Zr2 O2 73.2(4) . . ?
O4 Zr2 O3 73.7(3) . . ?
O4 Zr2 O6 79.6(5) . . ?
O4 Zr2 O11 80.9(3) . . ?
O4 Zr2 C6 152.1(6) . . ?
O4 Zr2 C7 152.6(6) . . ?
O4 Zr2 C8 154.0(5) . . ?
O4 Zr2 C9 152.4(5) . . ?
O4 Zr2 C10 150.2(5) . . ?
O6 Zr2 Zr1 75.9(5) . . ?
O6 Zr2 Zr3 114.2(4) . . ?
O6 Zr2 O11 84.0(4) . . ?
O6 Zr2 C6 93.3(6) . . ?
O6 Zr2 C7 73.0(7) . . ?
O6 Zr2 C8 91.0(6) . . ?
O6 Zr2 C9 121.5(6) . . ?
O6 Zr2 C10 124.2(5) . . ?
O11 Zr2 Zr1 115.8(2) . . ?
O11 Zr2 Zr3 75.9(2) . . ?
O11 Zr2 C6 125.6(5) . . ?
O11 Zr2 C7 97.7(5) . . ?
O11 Zr2 C8 74.0(5) . . ?
O11 Zr2 C9 83.8(5) . . ?
O11 Zr2 C10 116.3(5) . . ?
C6 Zr2 Zr1 116.1(5) . . ?
C6 Zr2 Zr3 147.9(4) . . ?
C6 Zr2 C8 51.7(6) . . ?
C6 Zr2 C9 51.9(7) . . ?
C6 Zr2 C10 31.7(6) . . ?
C7 Zr2 Zr1 130.9(5) . . ?
C7 Zr2 Zr3 169.3(5) . . ?
C7 Zr2 C6 32.3(5) . . ?
C7 Zr2 C8 31.4(6) . . ?
C7 Zr2 C9 52.5(7) . . ?
C7 Zr2 C10 53.9(6) . . ?
C8 Zr2 Zr1 162.1(5) . . ?
C8 Zr2 Zr3 138.0(5) . . ?
C9 Zr2 Zr1 156.4(4) . . ?
C9 Zr2 Zr3 117.5(4) . . ?
C9 Zr2 C8 30.9(6) . . ?
C9 Zr2 C10 32.6(6) . . ?
C10 Zr2 Zr1 125.6(4) . . ?
C10 Zr2 Zr3 120.9(4) . . ?
C10 Zr2 C8 52.8(6) . . ?
Zr1 Zr3 Zr2 60.32(5) . . ?
O1 Zr3 Zr1 37.5(3) . . ?
O1 Zr3 Zr2 85.6(3) . . ?
O1 Zr3 O7 86.5(3) . . ?
O1 Zr3 O10 152.7(4) . . ?
O1 Zr3 C11 94.4(5) . . ?
O1 Zr3 C12 125.3(5) . . ?
O1 Zr3 C13 131.9(5) . . ?
O1 Zr3 C14 104.3(5) . . ?
O1 Zr3 C15 80.6(5) . . ?
O3 Zr3 Zr1 86.6(2) . . ?
O3 Zr3 Zr2 37.9(2) . . ?
O3 Zr3 O1 92.0(4) . . ?
O3 Zr3 O7 152.3(4) . . ?
O3 Zr3 O10 85.1(3) . . ?
O3 Zr3 C11 82.7(5) . . ?
O3 Zr3 C12 83.4(5) . . ?
O3 Zr3 C13 111.2(5) . . ?
O3 Zr3 C14 133.5(5) . . ?
O3 Zr3 C15 114.1(5) . . ?
O4 Zr3 Zr1 36.3(3) . . ?
O4 Zr3 Zr2 36.4(3) . . ?
O4 Zr3 O1 73.1(4) . . ?
O4 Zr3 O3 73.7(4) . . ?
O4 Zr3 O7 79.5(4) . . ?
O4 Zr3 O10 80.1(3) . . ?
O4 Zr3 C11 152.5(5) . . ?
O4 Zr3 C12 151.5(5) . . ?
O4 Zr3 C13 152.6(5) . . ?
O4 Zr3 C14 152.6(5) . . ?
O4 Zr3 C15 152.9(5) . . ?
O7 Zr3 Zr1 75.5(2) . . ?
O7 Zr3 Zr2 114.5(3) . . ?
O7 Zr3 O10 83.8(3) . . ?
O7 Zr3 C11 125.0(5) . . ?
O7 Zr3 C12 119.7(5) . . ?
O7 Zr3 C13 89.8(5) . . ?
O7 Zr3 C14 73.2(5) . . ?
O7 Zr3 C15 92.9(5) . . ?
O10 Zr3 Zr1 115.2(2) . . ?
O10 Zr3 Zr2 75.5(2) . . ?
O10 Zr3 C11 112.0(5) . . ?
O10 Zr3 C12 81.4(4) . . ?
O10 Zr3 C13 73.6(4) . . ?
O10 Zr3 C14 97.2(4) . . ?
O10 Zr3 C15 125.2(5) . . ?
C11 Zr3 Zr1 130.3(4) . . ?
C11 Zr3 Zr2 120.4(4) . . ?
C11 Zr3 C12 30.9(5) . . ?
C11 Zr3 C13 50.7(6) . . ?
C11 Zr3 C14 53.3(6) . . ?
C11 Zr3 C15 34.1(5) . . ?
C12 Zr3 Zr1 159.8(4) . . ?
C12 Zr3 Zr2 117.4(4) . . ?
C12 Zr3 C14 51.6(6) . . ?
C12 Zr3 C15 53.3(6) . . ?
C13 Zr3 Zr1 161.3(4) . . ?
C13 Zr3 Zr2 137.9(4) . . ?
C13 Zr3 C12 30.0(5) . . ?
C13 Zr3 C14 30.5(5) . . ?
C13 Zr3 C15 51.6(5) . . ?
C14 Zr3 Zr1 131.5(4) . . ?
C14 Zr3 Zr2 168.2(4) . . ?
C14 Zr3 C15 32.1(5) . . ?
C15 Zr3 Zr1 116.7(4) . . ?
C15 Zr3 Zr2 148.5(4) . . ?
Zr1 O1 Zr3 104.1(4) . . ?
Zr1 O1 H1 127.9 . . ?
Zr3 O1 H1 127.9 . . ?
Zr1 O2 Zr2 104.0(4) . . ?
Zr1 O2 H2 128.0 . . ?
Zr2 O2 H2 128.0 . . ?
Zr2 O3 Zr3 103.8(4) . . ?
Zr2 O3 H3 128.1 . . ?
Zr3 O3 H3 128.1 . . ?
Zr1 O4 Zr2 107.8(4) . . ?
Zr3 O4 Zr1 107.5(5) . . ?
Zr3 O4 Zr2 107.6(4) . . ?
C16 O5 Zr1 130.6(13) . . ?
C16 O6 Zr2 133.4(18) . . ?
C17 O7 Zr3 130.7(9) . . ?
C17 O8 Zr1 129.9(9) . . ?
C27 O10 Zr3 129.9(8) . . ?
C27 O11 Zr2 128.7(8) . . ?
C21 N1 H1A 116.8 . . ?
C21 N1 C22 126(3) . . ?
C22 N1 H1A 116.8 . . ?
C31 N2 H2A 117.0 . . ?
C32 N2 H2A 117.0 . . ?
C32 N2 C31 126(2) . . ?
Zr1 C1 H1B 126.0 . . ?
C2 C1 Zr1 69.1(12) . . ?
C2 C1 H1B 126.0 . . ?
C5 C1 Zr1 71.7(12) . . ?
C5 C1 H1B 126.0 . . ?
C5 C1 C2 108.0 . . ?
Zr1 C2 H2B 125.8 . . ?
C1 C2 Zr1 78.1(13) . . ?
C1 C2 H2B 125.8 . . ?
C1 C2 C3 108.0 . . ?
C3 C2 Zr1 67.6(14) . . ?
C3 C2 H2B 125.8 . . ?
Zr1 C3 H3A 125.3 . . ?
C2 C3 Zr1 77.8(14) . . ?
C2 C3 H3A 125.3 . . ?
C4 C3 Zr1 73.9(13) . . ?
C4 C3 C2 108.0 . . ?
C4 C3 H3A 125.3 . . ?
Zr1 C4 H4 125.5 . . ?
C3 C4 Zr1 70.7(13) . . ?
C3 C4 H4 125.5 . . ?
C3 C4 C5 108.0 . . ?
C5 C4 Zr1 79.1(14) . . ?
C5 C4 H4 125.5 . . ?
Zr1 C5 H5 125.9 . . ?
C1 C5 Zr1 75.8(12) . . ?
C1 C5 C4 108.0 . . ?
C1 C5 H5 125.9 . . ?
C4 C5 Zr1 67.2(13) . . ?
C4 C5 H5 125.9 . . ?
Zr1 C1A H1AA 125.3 . . ?
C2A C1A Zr1 76.3(7) . . ?
C2A C1A H1AA 125.3 . . ?
C2A C1A C5A 108.0 . . ?
C5A C1A Zr1 75.0(7) . . ?
C5A C1A H1AA 125.3 . . ?
Zr1 C2A H2AA 117.4 . . ?
C1A C2A Zr1 71.8(7) . . ?
C1A C2A H2AA 126.0 . . ?
C3A C2A Zr1 76.8(7) . . ?
C3A C2A C1A 108.0 . . ?
C3A C2A H2AA 126.0 . . ?
Zr1 C3A H3AA 120.0 . . ?
C2A C3A Zr1 72.1(7) . . ?
C2A C3A H3AA 126.0 . . ?
C2A C3A C4A 108.0 . . ?
C4A C3A Zr1 73.8(7) . . ?
C4A C3A H3AA 126.0 . . ?
Zr1 C4A H4A 119.2 . . ?
C3A C4A Zr1 75.3(7) . . ?
C3A C4A H4A 126.0 . . ?
C5A C4A Zr1 71.4(7) . . ?
C5A C4A C3A 108.0 . . ?
C5A C4A H4A 126.0 . . ?
Zr1 C5A H5A 125.4 . . ?
C1A C5A Zr1 72.9(7) . . ?
C1A C5A H5A 125.4 . . ?
C4A C5A Zr1 77.1(7) . . ?
C4A C5A C1A 108.0 . . ?
C4A C5A H5A 125.4 . . ?
Zr2 C6 H6 120.0 . . ?
C7 C6 Zr2 72.0(10) . . ?
C7 C6 H6 124.9 . . ?
C10 C6 Zr2 74.7(10) . . ?
C10 C6 H6 124.9 . . ?
C10 C6 C7 110.1(19) . . ?
Zr2 C7 H7 112.4 . . ?
C6 C7 Zr2 75.6(9) . . ?
C6 C7 H7 126.5 . . ?
C8 C7 Zr2 78.2(10) . . ?
C8 C7 C6 107(2) . . ?
C8 C7 H7 126.5 . . ?
Zr2 C8 H8 122.9 . . ?
C7 C8 Zr2 70.4(11) . . ?
C7 C8 H8 125.9 . . ?
C9 C8 Zr2 72.5(11) . . ?
C9 C8 C7 108.2(18) . . ?
C9 C8 H8 125.9 . . ?
Zr2 C9 H9 116.0 . . ?
C8 C9 Zr2 76.6(12) . . ?
C8 C9 H9 125.1 . . ?
C8 C9 C10 110(2) . . ?
C10 C9 Zr2 74.2(11) . . ?
C10 C9 H9 125.1 . . ?
Zr2 C10 H10 117.7 . . ?
C6 C10 Zr2 73.7(11) . . ?
C6 C10 C9 104.3(17) . . ?
C6 C10 H10 127.9 . . ?
C9 C10 Zr2 73.2(11) . . ?
C9 C10 H10 127.9 . . ?
Zr3 C11 H11 116.4 . . ?
C12 C11 Zr3 75.4(10) . . ?
C12 C11 H11 126.4 . . ?
C12 C11 C15 107.2(16) . . ?
C15 C11 Zr3 74.0(9) . . ?
C15 C11 H11 126.4 . . ?
Zr3 C12 H12 118.0 . . ?
C11 C12 Zr3 73.7(10) . . ?
C11 C12 H12 125.7 . . ?
C13 C12 Zr3 74.4(11) . . ?
C13 C12 C11 108.5(18) . . ?
C13 C12 H12 125.7 . . ?
Zr3 C13 H13 117.1 . . ?
C12 C13 Zr3 75.6(10) . . ?
C12 C13 H13 123.2 . . ?
C12 C13 C14 113.5(17) . . ?
C14 C13 Zr3 75.5(10) . . ?
C14 C13 H13 123.2 . . ?
Zr3 C14 H14 117.7 . . ?
C13 C14 Zr3 74.0(9) . . ?
C13 C14 H14 126.3 . . ?
C13 C14 C15 107.4(18) . . ?
C15 C14 Zr3 74.0(8) . . ?
C15 C14 H14 126.3 . . ?
Zr3 C15 H15 118.3 . . ?
C11 C15 Zr3 71.9(8) . . ?
C11 C15 H15 128.3 . . ?
C14 C15 Zr3 73.9(8) . . ?
C14 C15 C11 103.4(16) . . ?
C14 C15 H15 128.3 . . ?
O5 C16 H16 118.1 . . ?
O6 C16 O5 124(2) . . ?
O6 C16 H16 118.1 . . ?
O7 C17 O8 125.2(13) . . ?
O7 C17 C19 118.4(12) . . ?
O8 C17 C19 116.4(12) . . ?
C19 C18 H18 120.6 . . ?
C19 C18 H18 120.6 7_565 . ?
C19 C18 C19 118.7(18) . 7_565 ?
C18 C19 C17 119.4(13) . . ?
C18 C19 C20 121.7(14) . . ?
C20 C19 C17 118.5(13) . . ?
C19 C20 H20 120.3 . . ?
C21 C20 C19 119.4(14) . . ?
C21 C20 H20 120.3 . . ?
N1 C21 C20 126(2) . . ?
N1 C21 C20 114.8(19) . 7_565 ?
C20 C21 C20 118.9(18) . 7_565 ?
O9 C22 N1 118(3) . . ?
O9 C22 C23 125(3) . . ?
N1 C22 C23 117(3) . . ?
C22 C23 C24 114(2) . . ?
C22 C23 C25 111(2) . . ?
C22 C23 C26 105(2) . . ?
C24 C23 C25 108.7(14) . . ?
C24 C23 C26 110.1(14) . . ?
C26 C23 C25 108.6(14) . . ?
C23 C24 H24A 109.5 . . ?
C23 C24 H24B 109.5 . . ?
C23 C24 H24C 109.5 . . ?
H24A C24 H24B 109.5 . . ?
H24A C24 H24C 109.5 . . ?
H24B C24 H24C 109.5 . . ?
C23 C25 H25A 109.5 . . ?
C23 C25 H25B 109.5 . . ?
C23 C25 H25C 109.5 . . ?
H25A C25 H25B 109.5 . . ?
H25A C25 H25C 109.5 . . ?
H25B C25 H25C 109.5 . . ?
C23 C26 H26A 109.5 . . ?
C23 C26 H26B 109.5 . . ?
C23 C26 H26C 109.5 . . ?
H26A C26 H26B 109.5 . . ?
H26A C26 H26C 109.5 . . ?
H26B C26 H26C 109.5 . . ?
O10 C27 C29 113.8(11) . . ?
O11 C27 O10 128.7(12) . . ?
O11 C27 C29 117.4(11) . . ?
C29 C28 H28 119.5 7_565 . ?
C29 C28 H28 119.5 . . ?
C29 C28 C29 121.0(16) 7_565 . ?
C28 C29 C27 120.2(11) . . ?
C30 C29 C27 121.0(12) . . ?
C30 C29 C28 118.6(13) . . ?
C29 C30 H30 119.1 . . ?
C29 C30 C31 121.8(13) . . ?
C31 C30 H30 119.1 . . ?
N2 C31 C30 129.8(13) . . ?
N2 C31 C30 112.0(12) . 7_565 ?
C30 C31 C30 118.1(16) 7_565 . ?
O12 C32 N2 123(2) . . ?
O12 C32 C33 117(2) . . ?
N2 C32 C33 120(2) . . ?
C34 C33 C32 110.0(19) . . ?
C34 C33 C35 111.8(12) . . ?
C34 C33 C36 110.9(14) . . ?
C35 C33 C32 111(2) . . ?
C35 C33 C36 109.7(13) . . ?
C36 C33 C32 103.0(18) . . ?
C33 C34 H34A 109.5 . . ?
C33 C34 H34B 109.5 . . ?
C33 C34 H34C 109.5 . . ?
H34A C34 H34B 109.5 . . ?
H34A C34 H34C 109.5 . . ?
H34B C34 H34C 109.5 . . ?
C33 C35 H35A 109.5 . . ?
C33 C35 H35B 109.5 . . ?
C33 C35 H35C 109.5 . . ?
H35A C35 H35B 109.5 . . ?
H35A C35 H35C 109.5 . . ?
H35B C35 H35C 109.5 . . ?
C33 C36 H36A 109.5 . . ?
C33 C36 H36B 109.5 . . ?
C33 C36 H36C 109.5 . . ?
H36A C36 H36B 109.5 . . ?
H36A C36 H36C 109.5 . . ?
H36B C36 H36C 109.5 . . ?

loop_
_geom_torsion_atom_site_label_1
_geom_torsion_atom_site_label_2
_geom_torsion_atom_site_label_3
_geom_torsion_atom_site_label_4
_geom_torsion
_geom_torsion_site_symmetry_1
_geom_torsion_site_symmetry_2
_geom_torsion_site_symmetry_3
_geom_torsion_site_symmetry_4
_geom_torsion_publ_flag
Zr1 O5 C16 O6 13(3) . . . . ?
Zr1 O8 C17 O7 -18(2) . . . . ?
Zr1 O8 C17 C19 161.6(10) . . . . ?
Zr1 C1 C2 C3 61.5(13) . . . . ?
Zr1 C1 C5 C4 -59.8(13) . . . . ?
Zr1 C2 C3 C4 68.4(13) . . . . ?
Zr1 C3 C4 C5 71.0(14) . . . . ?
Zr1 C4 C5 C1 65.4(13) . . . . ?
Zr1 C1A C2A C3A 68.9(7) . . . . ?
Zr1 C1A C5A C4A -69.8(7) . . . . ?
Zr1 C2A C3A C4A 65.6(7) . . . . ?
Zr1 C3A C4A C5A 64.4(7) . . . . ?
Zr1 C4A C5A C1A 67.0(7) . . . . ?
Zr2 O6 C16 O5 -12(3) . . . . ?
Zr2 O11 C27 O10 16(2) . . . . ?
Zr2 O11 C27 C29 -168.5(8) . . . . ?
Zr2 C6 C7 C8 72.6(12) . . . . ?
Zr2 C6 C10 C9 -67.3(11) . . . . ?
Zr2 C7 C8 C9 63.0(13) . . . . ?
Zr2 C8 C9 C10 67.5(13) . . . . ?
Zr2 C9 C10 C6 67.7(12) . . . . ?
Zr3 O7 C17 O8 22(2) . . . . ?
Zr3 O7 C17 C19 -157.7(10) . . . . ?
Zr3 O10 C27 O11 -14(2) . . . . ?
Zr3 O10 C27 C29 169.9(8) . . . . ?
Zr3 C11 C12 C13 66.9(12) . . . . ?
Zr3 C11 C15 C14 -67.8(10) . . . . ?
Zr3 C12 C13 C14 66.8(12) . . . . ?
Zr3 C13 C14 C15 67.0(11) . . . . ?
Zr3 C14 C15 C11 66.3(9) . . . . ?
O7 C17 C19 C18 6(2) . . . . ?
O7 C17 C19 C20 178.0(14) . . . . ?
O8 C17 C19 C18 -174.0(16) . . . . ?
O8 C17 C19 C20 -2(2) . . . . ?
O9 C22 C23 C24 124(3) . . . . ?
O9 C22 C23 C25 -113(3) . . . . ?
O9 C22 C23 C26 3(4) . . . . ?
O10 C27 C29 C28 -23.5(19) . . . . ?
O10 C27 C29 C30 160.7(12) . . . . ?
O11 C27 C29 C28 160.1(14) . . . . ?
O11 C27 C29 C30 -16(2) . . . . ?
O12 C32 C33 C34 131(3) . . . . ?
O12 C32 C33 C35 6(3) . . . . ?
O12 C32 C33 C36 -111(3) . . . . ?
N1 C22 C23 C24 -54(3) . . . . ?
N1 C22 C23 C25 69(3) . . . . ?
N1 C22 C23 C26 -175(2) . . . . ?
N2 C32 C33 C34 -45(3) . . . . ?
N2 C32 C33 C35 -169(2) . . . . ?
N2 C32 C33 C36 74(3) . . . . ?
C1 C2 C3 Zr1 -68.4(13) . . . . ?
C1 C2 C3 C4 0.0 . . . . ?
C2 C1 C5 Zr1 59.8(13) . . . . ?
C2 C1 C5 C4 0.0 . . . . ?
C2 C3 C4 Zr1 -71.0(14) . . . . ?
C2 C3 C4 C5 0.0 . . . . ?
C3 C4 C5 Zr1 -65.4(13) . . . . ?
C3 C4 C5 C1 0.0 . . . . ?
C5 C1 C2 Zr1 -61.5(13) . . . . ?
C5 C1 C2 C3 0.0 . . . . ?
C1A C2A C3A Zr1 -65.6(7) . . . . ?
C1A C2A C3A C4A 0.0 . . . . ?
C2A C1A C5A Zr1 69.8(7) . . . . ?
C2A C1A C5A C4A 0.0 . . . . ?
C2A C3A C4A Zr1 -64.4(7) . . . . ?
C2A C3A C4A C5A 0.0 . . . . ?
C3A C4A C5A Zr1 -67.0(7) . . . . ?
C3A C4A C5A C1A 0.0 . . . . ?
C5A C1A C2A Zr1 -68.9(7) . . . . ?
C5A C1A C2A C3A 0.0 . . . . ?
C6 C7 C8 Zr2 -70.8(12) . . . . ?
C6 C7 C8 C9 -8(2) . . . . ?
C7 C6 C10 Zr2 63.8(13) . . . . ?
C7 C6 C10 C9 -3(2) . . . . ?
C7 C8 C9 Zr2 -61.7(13) . . . . ?
C7 C8 C9 C10 6(2) . . . . ?
C8 C9 C10 Zr2 -69.1(13) . . . . ?
C8 C9 C10 C6 -1(2) . . . . ?
C10 C6 C7 Zr2 -65.5(13) . . . . ?
C10 C6 C7 C8 7(2) . . . . ?
C11 C12 C13 Zr3 -66.4(11) . . . . ?
C11 C12 C13 C14 0.5(19) . . . . ?
C12 C11 C15 Zr3 68.7(10) . . . . ?
C12 C11 C15 C14 0.9(16) . . . . ?
C12 C13 C14 Zr3 -66.8(12) . . . . ?
C12 C13 C14 C15 0.2(19) . . . . ?
C13 C14 C15 Zr3 -67.0(11) . . . . ?
C13 C14 C15 C11 -0.7(16) . . . . ?
C15 C11 C12 Zr3 -67.7(10) . . . . ?
C15 C11 C12 C13 -0.9(17) . . . . ?
C17 C19 C20 C21 -175.8(16) . . . . ?
C18 C19 C20 C21 -3(3) . . . . ?
C19 C18 C19 C17 177.2(12) 7_565 . . . ?
C19 C18 C19 C20 5(3) 7_565 . . . ?
C19 C20 C21 N1 176.4(19) . . . . ?
C19 C20 C21 C20 2(3) . . . 7_565 ?
C21 N1 C22 O9 8(5) . . . . ?
C21 N1 C22 C23 -174(2) . . . . ?
C22 N1 C21 C20 -15(4) . . . . ?
C22 N1 C21 C20 160(3) . . . 7_565 ?
C27 C29 C30 C31 178.1(14) . . . . ?
C28 C29 C30 C31 2(2) . . . . ?
C29 C28 C29 C27 -178.2(11) 7_565 . . . ?
C29 C28 C29 C30 -2(3) 7_565 . . . ?
C29 C30 C31 N2 176.3(18) . . . . ?
C29 C30 C31 C30 -2(3) . . . 7_565 ?
C31 N2 C32 O12 16(4) . . . . ?
C31 N2 C32 C33 -169(2) . . . . ?
C32 N2 C31 C30 152(2) . . . 7_565 ?
C32 N2 C31 C30 -27(4) . . . . ?

_smtbx_masks_special_details     
;
A solvent mask was calculated and 614 electrons were 
found in a volume of 3451\%A^3^ in 1 void per unit cell. 
This is consistent with the presence of 
4[C3H7NO] per Asymmetric Unit 
which account for 640 electrons 
per unit cell.
;
loop_
_smtbx_masks_void_nr
_smtbx_masks_void_average_x
_smtbx_masks_void_average_y
_smtbx_masks_void_average_z
_smtbx_masks_void_volume
_smtbx_masks_void_count_electrons
_smtbx_masks_void_content
1 -0.320 -0.827 -0.728 3451.4 614.2 '16 C3H7NO'

_smtbx_masks_void_probe_radius   1.2
_smtbx_masks_void_truncation_radius 1.2
_shelx_res_file                  
;
TITL test_a.res in Pnma
    eric635.res
    created by SHELXL-2018/3 at 12:08:30 on 18-Jan-2022
REM Old TITL test in P2(1)2(1)2(1)
REM SHELXT solution in Pnma
REM R1 0.419, Rweak 0.045, Alpha 0.102, Orientation a'=-a, b'=c, c'=b
REM Formula found by SHELXT: C71 N16 O9 Cl8 Zr6
CELL 1.54178 14.0277 31.9593 20.8847 90 90 90
ZERR 4 0.0006 0.0012 0.0008 0 0 0
LATT 1
SYMM 0.5-X,-Y,0.5+Z
SYMM -X,0.5+Y,-Z
SYMM 0.5+X,0.5-Y,0.5-Z
SFAC C Cl H N O Zr
UNIT 280 8 368 24 104 24
SIMU 0.004 0.008 2
SADI C26 C23 C25 C23 C24 C23 C34 C33 C35 C33 C33 C36
SADI C26 C24 C24 C25 C25 C26 C34 C35 C35 C36 C36 C34
EADP C2 C2A
EADP C3 C3A
EADP C4 C4A
EADP C5 C5A
EADP C1 C1A

L.S. 20
PLAN  30
SIZE 0.072 0.123 0.204
TEMP -153.15
CONF
BOND $H
list 4
MORE -1
ABIN
fmap 2
acta
OMIT 0 10 2
OMIT 3 2 4
OMIT 0 8 0
OMIT 1 1 3
OMIT 2 9 0
OMIT 2 4 3
OMIT 2 5 2
OMIT 0 10 4
OMIT 2 4 1
OMIT 2 3 2
OMIT 3 2 7
REM <olex2.extras>
REM <HklSrc "%./eric635.hkl">
REM </olex2.extras>

WGHT    0.000000  323.865479
FVAR       0.17642   0.34635
ZR1   6    0.272402    0.422565    0.536916    11.00000    0.03895    0.02341 =
         0.13944    0.00450   -0.00578   -0.00380
ZR2   6    0.093737    0.422308    0.430146    11.00000    0.06055    0.02878 =
         0.05448    0.00013    0.01889    0.00162
ZR3   6    0.071131    0.371120    0.568879    11.00000    0.03355    0.03100 =
         0.03795   -0.00664   -0.00353    0.00335
O1    5    0.165793    0.417217    0.606599    11.00000    0.06106    0.02749 =
         0.07912   -0.02681   -0.03413    0.01059
AFIX  43
H1    3    0.160723    0.431934    0.645974    11.00000   -1.20000
AFIX   0
O2    5    0.187464    0.463384    0.480850    11.00000    0.05399    0.02091 =
         0.06844    0.00949    0.01718   -0.00771
AFIX  43
H2    3    0.190360    0.493050    0.478735    11.00000   -1.20000
AFIX   0
O3    5    0.001447    0.416039    0.509686    11.00000    0.04230    0.02253 =
         0.03207    0.00153    0.00648    0.01149
AFIX  43
H3    3   -0.057298    0.429977    0.517254    11.00000   -1.20000
AFIX   0
O4    5    0.166074    0.385955    0.496906    11.00000    0.04222    0.03289 =
         0.06795   -0.01123    0.01894   -0.00153
O5    5    0.340824    0.404828    0.444848    11.00000    0.07741    0.03302 =
         0.15850    0.02361    0.06096    0.00839
O6    5    0.220011    0.404039    0.373605    11.00000    0.08156    0.03313 =
         0.15067    0.01821    0.06658    0.00821
O7    5    0.183517    0.326081    0.587917    11.00000    0.03423    0.02894 =
         0.06508   -0.00193   -0.00612    0.00108
O8    5    0.320665    0.360491    0.562812    11.00000    0.03814    0.03372 =
         0.07865   -0.00381   -0.00421    0.00222
PART -1
O9    5    0.589256    0.311847    0.495836    10.50000    0.04500    0.06663 =
         0.07525    0.00668    0.02266    0.00322
PART 0
O10   5    0.027012    0.325486    0.495759    11.00000    0.04534    0.03008 =
         0.02357   -0.00577    0.00648    0.00112
O11   5    0.039633    0.359987    0.402077    11.00000    0.05390    0.03229 =
         0.02379    0.00037    0.00000   -0.00250
PART -1
O12   5   -0.136525    0.305429    0.228487    10.50000    0.06754    0.05479 =
         0.02777   -0.01643   -0.02276    0.00934
N1    4    0.565508    0.245753    0.527051    10.50000    0.03535    0.04864 =
         0.05982    0.00241    0.00808   -0.00050
AFIX  43
H1A   3    0.592359    0.221194    0.533202    10.50000   -1.20000
AFIX   0
N2    4   -0.069600    0.243280    0.245765    10.50000    0.05225    0.04313 =
         0.01847   -0.00426   -0.00394    0.00120
AFIX  43
H2A   3   -0.052208    0.219874    0.226894    10.50000   -1.20000
AFIX  56
PART -2
C1    1    0.435975    0.454743    0.513537    21.00000    0.05205    0.03957 =
         0.10037   -0.00065   -0.03262   -0.02362
AFIX  13
H1B   3    0.473966    0.450900    0.473451    21.00000   -1.20000
AFIX  55
C2    1    0.366784    0.486363    0.524581    21.00000    0.05236    0.03975 =
         0.10037   -0.00050   -0.03259   -0.02297
AFIX  13
H2B   3    0.351788    0.510141    0.495134    21.00000   -1.20000
AFIX  55
C3    1    0.331507    0.481348    0.587848    21.00000    0.05247    0.03983 =
         0.10028   -0.00047   -0.03252   -0.02294
AFIX  13
H3A   3    0.292353    0.502381    0.611619    21.00000   -1.20000
AFIX  55
C4    1    0.378896    0.446630    0.615905    21.00000    0.05228    0.03962 =
         0.10034   -0.00059   -0.03257   -0.02311
AFIX  13
H4    3    0.376929    0.438885    0.662278    21.00000   -1.20000
AFIX  55
C5    1    0.443460    0.430187    0.569979    21.00000    0.05222    0.03982 =
         0.10041   -0.00057   -0.03262   -0.02323
AFIX  13
H5    3    0.489509    0.406775    0.577217    21.00000   -1.20000
AFIX  56
PART -1
C1A   1    0.376382    0.487767    0.547479   -21.00000    0.05205    0.03957 =
         0.10037   -0.00065   -0.03262   -0.02362
AFIX  13
H1AA  3    0.382484    0.510336    0.514568   -21.00000   -1.20000
AFIX  55
C2A   1    0.316691    0.489418    0.602335   -21.00000    0.05236    0.03975 =
         0.10037   -0.00050   -0.03259   -0.02297
AFIX  43
H2AA  3    0.267505    0.509239    0.609932   -21.00000   -1.20000
AFIX  55
C3A   1    0.343428    0.456240    0.643841   -21.00000    0.05247    0.03983 =
         0.10028   -0.00047   -0.03252   -0.02294
AFIX  43
H3AA  3    0.315269    0.449968    0.684081   -21.00000   -1.20000
AFIX  55
C4A   1    0.419642    0.434084    0.614637   -21.00000    0.05228    0.03962 =
         0.10034   -0.00059   -0.03257   -0.02311
AFIX  43
H4A   3    0.451426    0.410387    0.631910   -21.00000   -1.20000
AFIX  55
C5A   1    0.440009    0.453569    0.555082   -21.00000    0.05222    0.03982 =
         0.10041   -0.00057   -0.03262   -0.02323
AFIX  13
H5A   3    0.497292    0.447947    0.527910   -21.00000   -1.20000
AFIX   0
PART 0
C6    1    0.069213    0.490009    0.367477    11.00000    0.12731    0.05522 =
         0.04148    0.01490    0.00028    0.00717
AFIX  43
H6    3    0.113028    0.512462    0.372220    11.00000   -1.20000
AFIX   0
C7    1    0.078572    0.457098    0.323092    11.00000    0.12907    0.05750 =
         0.03990    0.01385   -0.00039    0.00779
AFIX  43
H7    3    0.131894    0.451792    0.296250    11.00000   -1.20000
AFIX   0
C8    1   -0.004929    0.433891    0.326026    11.00000    0.12842    0.05512 =
         0.03738    0.01332   -0.00347    0.00726
AFIX  43
H8    3   -0.022163    0.411718    0.298029    11.00000   -1.20000
AFIX   0
C9    1   -0.058373    0.448517    0.376408    11.00000    0.12551    0.05427 =
         0.03766    0.01337   -0.00433    0.00890
AFIX  43
H9    3   -0.116196    0.436391    0.391118    11.00000   -1.20000
AFIX   0
C10   1   -0.013776    0.484857    0.403492    11.00000    0.12533    0.05321 =
         0.03896    0.01342   -0.00128    0.00967
AFIX  43
H10   3   -0.035746    0.501595    0.438066    11.00000   -1.20000
AFIX   0
C11   1   -0.063207    0.388825    0.645043    11.00000    0.09186    0.06431 =
         0.02460    0.00291    0.02857   -0.00693
AFIX  43
H11   3   -0.084863    0.416989    0.644636    11.00000   -1.20000
AFIX   0
C12   1   -0.097566    0.356973    0.609091    11.00000    0.09096    0.06796 =
         0.02227    0.00318    0.02611   -0.00903
AFIX  43
H12   3   -0.148483    0.358854    0.579237    11.00000   -1.20000
AFIX   0
C13   1   -0.048505    0.322921    0.622473    11.00000    0.09114    0.06543 =
         0.02313    0.00111    0.02551   -0.00921
AFIX  43
H13   3   -0.059996    0.296668    0.602583    11.00000   -1.20000
AFIX   0
C14   1    0.019102    0.328878    0.666798    11.00000    0.09082    0.06520 =
         0.02278    0.00278    0.02291   -0.00704
AFIX  43
H14   3    0.061871    0.308329    0.682771    11.00000   -1.20000
AFIX   0
C15   1    0.015149    0.371391    0.685479    11.00000    0.09211    0.06633 =
         0.02349    0.00092    0.02389   -0.00954
AFIX  43
H15   3    0.053191    0.385473    0.716332    11.00000   -1.20000
AFIX   0
C16   1    0.302440    0.396388    0.387609    11.00000    0.08026    0.03429 =
         0.15344    0.02152    0.06557    0.00849
AFIX  43
H16   3    0.341787    0.383694    0.356091    11.00000   -1.20000
AFIX   0
C17   1    0.272093    0.327028    0.574468    11.00000    0.03583    0.03179 =
         0.06883   -0.00337   -0.00436    0.00134
C18   1    0.276493    0.250000    0.577072    10.50000    0.03038    0.02965 =
         0.05815    0.00000   -0.00166    0.00000
AFIX  43
H18   3    0.209860    0.250000    0.585198    10.50000   -1.20000
AFIX   0
C19   1    0.325119    0.286620    0.571144    11.00000    0.03250    0.03083 =
         0.06044   -0.00235   -0.00323   -0.00024
C20   1    0.422891    0.287522    0.554156    11.00000    0.03209    0.03519 =
         0.05788    0.00027   -0.00245    0.00059
AFIX  43
H20   3    0.454574    0.313481    0.547973    11.00000   -1.20000
AFIX   0
C21   1    0.472110    0.250000    0.546608    10.50000    0.03242    0.04075 =
         0.05770    0.00000    0.00318    0.00000
PART -1
C22   1    0.621133    0.276344    0.498696    10.50000    0.04016    0.05658 =
         0.06413    0.00452    0.01144   -0.00070
C23   1    0.717082    0.263409    0.475799    10.50000    0.04311    0.06251 =
         0.06603    0.00526    0.01310   -0.00094
C24   1    0.777671    0.242727    0.526360    10.50000    0.04671    0.06555 =
         0.07355    0.00735    0.01780   -0.00001
AFIX  33
H24A  3    0.839527    0.235091    0.507943    10.50000   -1.50000
H24B  3    0.787385    0.262162    0.562063    10.50000   -1.50000
H24C  3    0.745472    0.217487    0.541929    10.50000   -1.50000
AFIX   0
C25   1    0.708711    0.234025    0.418792    10.50000    0.04341    0.06865 =
         0.06780    0.00380    0.00989   -0.00225
AFIX  33
H25A  3    0.772569    0.225868    0.404426    10.50000   -1.50000
H25B  3    0.672923    0.209008    0.431378    10.50000   -1.50000
H25C  3    0.675248    0.248267    0.383838    10.50000   -1.50000
AFIX   0
C26   1    0.763494    0.303522    0.453720    10.50000    0.04650    0.06979 =
         0.06387    0.00590    0.01082    0.00346
AFIX  33
H26A  3    0.827740    0.297490    0.437765    10.50000   -1.50000
H26B  3    0.725332    0.315991    0.419358    10.50000   -1.50000
H26C  3    0.767533    0.323119    0.489709    10.50000   -1.50000
AFIX   0
PART 0
C27   1    0.028590    0.328182    0.436044    11.00000    0.04550    0.03120 =
         0.02214   -0.00153    0.00325    0.00012
C28   1    0.024552    0.250000    0.434165    10.50000    0.03834    0.03045 =
         0.02068    0.00000    0.00308    0.00000
AFIX  43
H28   3    0.046462    0.250000    0.477206    10.50000   -1.20000
AFIX   0
C29   1    0.008638    0.288139    0.402899    11.00000    0.04120    0.03129 =
         0.01957   -0.00097    0.00275    0.00212
C30   1   -0.019775    0.287491    0.340063    11.00000    0.04283    0.03489 =
         0.01578    0.00098    0.00189    0.00191
AFIX  43
H30   3   -0.028466    0.313237    0.318090    11.00000   -1.20000
AFIX   0
C31   1   -0.036281    0.250000    0.307494    10.50000    0.04697    0.03890 =
         0.01578    0.00000    0.00042    0.00000
PART -1
C32   1   -0.123904    0.268282    0.213411    10.50000    0.05842    0.04744 =
         0.02381   -0.00745   -0.00789    0.00209
C33   1   -0.171195    0.252510    0.147741    10.50000    0.06234    0.05089 =
         0.02715   -0.00794   -0.01040    0.00050
C34   1   -0.099025    0.229956    0.108413    10.50000    0.06910    0.05793 =
         0.02753   -0.00647   -0.00777    0.00055
AFIX  33
H34A  3   -0.071912    0.206910    0.133442    10.50000   -1.50000
H34B  3   -0.129531    0.218751    0.069837    10.50000   -1.50000
H34C  3   -0.048156    0.249369    0.096087    10.50000   -1.50000
AFIX   0
C35   1   -0.215094    0.288156    0.111774    10.50000    0.06545    0.04754 =
         0.02936   -0.01034   -0.00908   -0.00063
AFIX  33
H35A  3   -0.262050    0.302207    0.139066    10.50000   -1.50000
H35B  3   -0.165297    0.308106    0.099481    10.50000   -1.50000
H35C  3   -0.246672    0.277488    0.073231    10.50000   -1.50000
AFIX   0
C36   1   -0.248366    0.222978    0.170328    10.50000    0.06609    0.05768 =
         0.03950   -0.00666   -0.01866   -0.00381
AFIX  33
H36A  3   -0.294951    0.238459    0.196049    10.50000   -1.50000
H36B  3   -0.280325    0.210562    0.133178    10.50000   -1.50000
H36C  3   -0.219849    0.200767    0.196400    10.50000   -1.50000
AFIX   0

PART 0
CL1   2    0.205729    0.559264    0.483021    11.00000    0.05838    0.04294 =
         0.09962    0.01420    0.00956    0.01545
HKLF 4


REM  test_a.res in Pnma
REM wR2 = 0.2408, GooF = S = 1.170, Restrained GooF = 1.143 for all data
REM R1 = 0.1118 for 6002 Fo > 4sig(Fo) and 0.1161 for all 6412 data
REM 473 parameters refined using 414 restraints

END

WGHT      0.0001    324.0106

REM Highest difference peak  1.183,  deepest hole -1.586,  1-sigma level  0.192
Q1    1   0.6248  0.3383  0.5367  11.00000  0.05    1.18
Q2    1  -0.0038  0.3936  0.6666  11.00000  0.05    1.14
Q3    1   0.0437  0.4239  0.4685  11.00000  0.05    1.12
Q4    1  -0.0903  0.3807  0.6224  11.00000  0.05    1.05
Q5    1   0.2554  0.4199  0.4941  11.00000  0.05    0.98
Q6    1   0.2131  0.4428  0.6957  11.00000  0.05    0.98
Q7    1   0.6093  0.2500  0.3666  10.50000  0.05    0.90
Q8    1   0.3815  0.3619  0.2880  11.00000  0.05    0.86
Q9    1   0.0585  0.3576  0.6850  11.00000  0.05    0.84
Q10   1   0.6330  0.3418  0.5039  11.00000  0.05    0.80
Q11   1   0.1180  0.4237  0.3706  11.00000  0.05    0.79
Q12   1   0.3044  0.3718  0.3946  11.00000  0.05    0.79
Q13   1   0.2262  0.5408  0.4454  11.00000  0.05    0.77
Q14   1   0.8588  0.3388  0.4481  11.00000  0.05    0.76
Q15   1  -0.3046  0.2854  0.0661  11.00000  0.05    0.74
Q16   1  -0.0009  0.2798  0.6297  11.00000  0.05    0.73
Q17   1  -0.1390  0.4817  0.4464  11.00000  0.05    0.72
Q18   1  -0.0608  0.3083  0.6499  11.00000  0.05    0.72
Q19   1   0.6468  0.3139  0.5266  11.00000  0.05    0.71
Q20   1  -0.0380  0.4688  0.4397  11.00000  0.05    0.71
Q21   1  -0.1582  0.3156  0.6066  11.00000  0.05    0.71
Q22   1   0.2849  0.2500  0.6326  10.50000  0.05    0.71
Q23   1   0.0671  0.3679  0.6340  11.00000  0.05    0.71
Q24   1   0.3194  0.3614  0.6008  11.00000  0.05    0.70
Q25   1   0.7006  0.2404  0.3306  11.00000  0.05    0.69
Q26   1   0.0153  0.2500  0.4586  10.50000  0.05    0.68
Q27   1   0.3032  0.4836  0.6881  11.00000  0.05    0.67
Q28   1  -0.1756  0.3788  0.5986  11.00000  0.05    0.67
Q29   1   0.1252  0.3679  0.5220  11.00000  0.05    0.67
Q30   1  -0.0074  0.3674  0.4202  11.00000  0.05    0.66
;
_shelx_res_checksum              53001
_shelx_hkl_file                  
;
   1   0   0    0.70    0.30
   1   0   0    1.00    0.40
   2   0   0  257.07   11.90
   2   0   0  241.68   11.90
   3   0   0    1.10    1.30
   4   0   0  241.28   12.70
   4   0   0  275.17   12.60
   5   0   0    0.60    1.40
   6   0   0 1862.31   90.39
   6   0   0 1914.51   90.29
   6   0   0 2009.20   90.09
   7   0   0    0.70    1.40
   7   0   0    1.50    1.90
   8   0   0 1186.08   56.59
   9   0   0    0.70    2.50
  10   0   0  174.98   10.50
  10   0   0  156.08    9.80
 -10   0   0  147.89    9.50
  12   0   0  574.64   30.40
  12   0   0  634.84   31.50
 -12   0   0  601.34   30.00
  13   0   0    0.40    5.80
 -13   0   0   -5.50    3.90
  14   0   0  325.27   24.80
  15   0   1  214.48   15.60
  14   0   1   37.60   15.40
  13   0   1   12.80    6.80
 -12   0  -1    1.10    3.70
  12   0   1    8.70    5.00
 -11   0  -1 1780.72   85.89
  11   0   1 1912.01   86.89
  11   0   1 1751.62   86.39
 -10   0  -1   47.80    5.20
  10   0   1   49.60    5.20
  10   0   1   60.69    6.40
  -9   0  -1  430.06   21.50
   9   0   1  425.66   22.30
   9   0   1  457.75   22.20
   8   0   1  803.22   40.10
   8   0   1  860.81   40.20
   7   0   1  255.07   13.10
   7   0   1  249.08   13.10
   6   0   1   15.30    2.70
   6   0   1   18.40    2.10
   5   0   1  377.96   18.60
   5   0   1  376.26   18.00
   4   0   1  167.88    8.20
   4   0   1  147.59    7.70
   2   0   1   11.30    1.20
   2   0   1   11.90    1.00
   0   0  -1    1.20    0.40
   0   0   1    0.20    0.30
   2   0  -1   10.80    1.20
   2   0  -1   11.40    1.30
   4   0  -1  141.99    7.70
   4   0  -1  158.98    7.80
   5   0  -1  363.36   17.70
   5   0  -1  363.66   17.70
   6   0  -1   15.70    2.60
   6   0  -1   17.40    2.70
   7   0  -1  252.77   13.10
   7   0  -1  255.77   13.20
   8   0  -1  820.72   40.60
   8   0  -1  861.91   40.10
   9   0  -1  433.36   22.20
  10   0  -1   63.39    6.40
  10   0  -1   61.09    6.00
  11   0  -1 1925.91   87.39
  11   0  -1 1716.63   86.79
 -11   0   1 1835.12   86.29
  12   0  -1    8.10    5.20
  12   0  -1    0.50    3.80
 -12   0   1    4.10    5.30
  13   0  -1   13.90    6.30
 -13   0   1   11.40    4.50
  14   0  -1   45.80   12.40
  15   0  -1  203.88   14.90
  15   0   2  -10.70    8.00
  14   0   2  237.68   17.80
  13   0   2  162.48   12.70
 -12   0  -2   77.89    7.20
  12   0   2   95.29    9.10
  12   0   2   75.49    7.60
 -11   0  -2  444.46   23.10
  11   0   2  471.55   24.40
 -10   0  -2  168.38   10.30
  10   0   2  207.68   11.80
  10   0   2  186.88   11.10
   9   0   2   -0.60    2.60
   9   0   2   -0.80    2.00
  -8   0  -2  678.43   32.60
   8   0   2  685.03   33.20
   8   0   2  682.73   33.30
   7   0   2  351.76   18.50
   7   0   2  389.66   18.60
   6   0   2 2130.89   97.89
   6   0   2 2045.20   97.79
   5   0   2  513.95   24.20
   5   0   2  490.65   24.30
   4   0   2  796.82   36.50
   4   0   2  746.63   36.40
   3   0   2 1117.39   53.99
   3   0   2 1191.58   54.19
  -2   0  -2  928.11   43.00
   2   0   2  916.51   43.20
   2   0   2  929.41   43.20
  -1   0  -2  412.16   21.30
  -1   0  -2  477.25   21.40
   1   0   2  425.36   21.30
   1   0   2  456.15   21.30
   1   0   2  474.95   21.50
   1   0   2  499.45   21.60
   1   0  -2  481.65   22.60
   2   0  -2  931.51   43.30
   2   0  -2  923.91   43.40
   3   0  -2 1137.29   54.09
   3   0  -2 1173.78   54.09
   4   0  -2  763.52   36.20
   4   0  -2  767.92   36.20
   5   0  -2  491.25   23.80
   5   0  -2  501.05   24.00
   6   0  -2 2047.80   96.29
   6   0  -2 2064.19   96.39
   7   0  -2  381.56   18.70
   7   0  -2  365.86   18.80
   8   0  -2  632.84   31.10
   8   0  -2  642.44   31.30
   9   0  -2    0.80    2.50
  10   0  -2  208.58   11.80
  10   0  -2  165.88   11.00
  11   0  -2  459.75   23.20
  11   0  -2  398.66   22.80
 -11   0   2  431.86   22.10
  12   0  -2   93.59    7.90
  12   0  -2  101.79    9.20
 -12   0   2   91.79    7.90
  13   0  -2  150.38   12.00
 -13   0   2  149.88   10.20
  14   0  -2  199.08   14.40
 -14   0   2  169.18   11.80
  15   0  -2  -12.70    7.60
  15   0   3   55.39   10.50
  14   0   3  329.77   20.10
  13   0   3  104.69   10.70
  12   0   3  147.49   11.50
  12   0   3  138.69    9.90
 -11   0  -3  487.85   24.80
  11   0   3  530.55   26.30
  11   0   3  474.45   25.50
 -10   0  -3 1210.28   58.99
  10   0   3 1279.27   60.19
  10   0   3 1253.47   59.79
  -9   0  -3  154.38    9.60
  -9   0  -3  187.08    9.30
   9   0   3  182.18   10.60
   9   0   3  184.38   10.30
  -8   0  -3 1119.49   52.69
   8   0   3 1079.09   53.39
   8   0   3 1153.38   53.39
  -7   0  -3  324.07   15.90
   7   0   3  326.77   16.50
   7   0   3  322.97   16.40
  -6   0  -3  368.66   17.60
   6   0   3  366.26   18.20
   6   0   3  365.16   18.10
  -5   0  -3   23.20    2.00
   5   0   3   22.10    2.40
   5   0   3   27.30    2.70
  -4   0  -3   15.20    1.50
   4   0   3   15.00    1.90
  -3   0  -3 2422.56  116.39
   3   0   3 2614.74  116.39
   3   0   3 2538.25  116.69
   3   0   3 2449.55  116.69
  -2   0  -3 5184.88  240.48
  -1   0  -3  186.68    8.80
  -1   0  -3  174.08    8.70
   1   0   3  192.98    9.00
   1   0   3  185.98    9.00
   0   0  -3    1.00    0.60
   0   0   3    1.90    0.90
   1   0  -3  189.08    9.20
   1   0  -3  191.18    9.10
   3   0  -3 2490.25  115.99
   4   0  -3   16.50    2.20
   4   0  -3   15.10    2.40
   5   0  -3   27.10    3.40
   5   0  -3   21.90    2.50
   6   0  -3  350.26   17.60
   6   0  -3  359.76   17.70
   7   0  -3  315.77   15.90
   7   0  -3  311.07   16.00
   8   0  -3 1005.90   51.09
   8   0  -3 1128.89   51.19
   9   0  -3  165.98    9.60
   9   0  -3  173.38    9.90
   9   0  -3  156.38   10.00
  10   0  -3 1256.67   60.59
  11   0  -3  507.45   26.10
  11   0  -3  480.35   29.00
  12   0  -3  164.68   11.80
 -12   0   3  145.89   10.20
  13   0  -3  107.19   10.70
 -13   0   3  104.89    8.80
  14   0  -3  299.87   18.50
 -14   0   3  296.97   17.00
  15   0  -3   63.79   10.40
  14   0   4   27.00    8.40
  13   0   4  400.56   22.90
  12   0   4   87.99    8.30
  12   0   4  117.29   10.10
  11   0   4  944.71   47.50
  11   0   4 1009.60   48.30
 -10   0  -4    6.20    2.80
  10   0   4   15.70    4.50
  10   0   4   12.60    3.60
  -9   0  -4  101.99    5.90
   9   0   4   99.59    7.30
   9   0   4   96.79    6.80
  -8   0  -4  345.87   17.60
  -8   0  -4  371.06   17.60
   8   0   4  364.36   18.60
  -7   0  -4   13.30    2.30
  -7   0  -4   12.60    2.60
   7   0   4   16.40    2.90
   7   0   4   16.00    3.00
  -6   0  -4    5.50    1.50
  -6   0  -4    3.30    1.50
   6   0   4    4.60    2.00
   6   0   4    5.70    1.80
  -5   0  -4 1255.77   59.89
   5   0   4 1249.97   60.39
   5   0   4 1340.87   60.39
  -4   0  -4  295.87   14.70
  -4   0  -4  298.37   14.80
   4   0   4  308.67   15.20
   4   0   4  336.77   15.40
  -3   0  -4  886.41   43.00
  -3   0  -4  887.51   42.90
   3   0   4  943.11   43.30
   3   0   4  977.30   42.90
   3   0   4  905.31   43.30
   2   0   4 4161.58  193.38
   0   0  -4   55.09    3.50
   0   0   4   74.39    4.00
   2   0  -4 4008.50  186.18
   3   0  -4  937.51   43.80
   3   0  -4  923.51   43.70
   4   0  -4  330.57   16.20
   5   0  -4 1299.57   59.69
   5   0  -4 1231.98   59.59
   6   0  -4    3.50    2.00
   6   0  -4    4.90    2.20
   7   0  -4   12.80    2.70
   7   0  -4   10.90    2.50
   8   0  -4  339.27   18.20
   8   0  -4  369.76   18.40
   9   0  -4   90.09    6.50
   9   0  -4   64.89    6.10
  10   0  -4   12.40    3.20
  10   0  -4   24.30    4.80
  10   0  -4   13.90    4.00
  11   0  -4  987.40   47.90
  11   0  -4  952.30   47.70
  12   0  -4  109.49    9.80
 -12   0   4   92.89    8.20
  13   0  -4  371.86   21.30
 -13   0   4  366.76   19.90
  14   0  -4   19.10    7.90
 -14   0   4   22.30    5.70
  14   0   5  308.67   19.20
  13   0   5  318.97   19.50
  12   0   5  163.98   11.70
  12   0   5  196.58   13.40
  11   0   5    8.30    4.70
  11   0   5    4.80    4.00
  10   0   5 1350.76   66.79
  10   0   5 1445.86   67.49
  -9   0  -5   12.10    2.40
   9   0   5    8.90    2.90
   9   0   5   14.70    3.50
  -8   0  -5  514.35   26.20
  -8   0  -5  544.35   26.30
   8   0   5  575.14   27.10
   8   0   5  556.34   27.20
  -7   0  -5  904.71   44.10
  -7   0  -5  945.01   44.20
   7   0   5  959.20   44.80
  -6   0  -5  598.64   29.40
  -6   0  -5  621.44   29.50
   6   0   5  633.14   30.10
   6   0   5  632.24   30.00
  -5   0  -5 4393.46  205.68
  -5   0  -5 4426.16  205.58
   5   0   5 4554.74  206.08
   5   0   5 4319.57  205.98
  -4   0  -5 1602.84   76.19
   4   0   5 1703.93   76.79
   4   0   5 1604.34   77.89
  -3   0  -5   40.40    2.70
   3   0   5   40.50    3.10
  -2   0  -5  921.91   42.70
   2   0   5  931.41   42.90
   2   0   5  880.91   42.80
   0   0  -5    3.20    1.40
   0   0   5    1.90    1.80
   2   0  -5  912.51   42.90
   2   0  -5  915.31   43.00
   3   0  -5   39.30    3.00
   4   0  -5 1728.53   80.99
   5   0  -5 4345.06  203.68
   5   0  -5 4396.86  203.68
   6   0  -5  586.44   29.40
   6   0  -5  624.54   29.40
   7   0  -5  852.61   41.50
   7   0  -5  876.21   41.60
   8   0  -5  519.65   26.10
   8   0  -5  523.85   26.10
   9   0  -5    9.40    3.10
   9   0  -5    7.00    3.30
  10   0  -5 1376.36   69.19
  10   0  -5 1554.14   71.99
  10   0  -5 1417.86   69.79
  11   0  -5    8.70    4.90
  12   0  -5  182.98   12.60
 -12   0   5  162.28   11.30
  13   0  -5  274.67   17.30
 -13   0   5  276.57   16.00
  14   0  -5  290.77   18.10
 -14   0   5  296.07   16.80
  13   0   6  146.29   12.60
  12   0   6  615.24   30.70
  12   0   6  504.85   32.60
  11   0   6  253.07   15.20
  11   0   6  226.38   14.10
  10   0   6   19.60    4.50
  10   0   6   32.90    6.00
  -9   0  -6    3.90    2.40
   9   0   6    2.00    2.70
   9   0   6    4.40    3.10
  -8   0  -6 1106.59   51.79
   8   0   6 1103.29   52.79
   8   0   6 1084.09   52.59
  -7   0  -6   57.49    4.30
   7   0   6   56.79    4.90
   7   0   6   57.99    4.70
  -6   0  -6 2826.42  129.29
  -6   0  -6 2638.34  128.99
   6   0   6 2775.92  129.89
   6   0   6 2850.81  129.79
  -5   0  -6 4018.90  186.28
   5   0   6 4008.90  186.78
   5   0   6 3991.10  186.78
  -4   0  -6 2609.44  122.49
   4   0   6 2618.34  122.79
   4   0   6 2657.23  122.79
  -3   0  -6  470.15   22.30
   3   0   6  465.35   22.60
   3   0   6  474.95   22.70
  -2   0  -6  112.69    5.90
   2   0   6  110.29    6.40
  -1   0  -6 1968.00   92.49
   1   0   6 2002.70   92.79
   0   0  -6 2421.86  120.79
   0   0   6 2772.42  121.09
   1   0  -6 1877.61   91.89
   1   0  -6 1936.41   91.89
  -1   0   6 2098.69   92.19
   2   0  -6   98.79    5.40
   3   0  -6  467.45   22.60
   4   0  -6 2584.34  121.49
   4   0  -6 2617.64  121.39
   5   0  -6 4028.10  188.28
   5   0  -6 4046.50  188.28
   6   0  -6 2712.83  127.69
   6   0  -6 2737.93  127.79
   7   0  -6   47.50    4.70
   7   0  -6   52.39    4.80
   8   0  -6 1111.19   50.69
   8   0  -6  990.10   50.49
   9   0  -6    3.30    2.90
   9   0  -6    1.90    2.80
  10   0  -6   17.00    4.40
  10   0  -6   29.60    5.60
  11   0  -6  243.68   14.40
  11   0  -6  218.18   14.30
  12   0  -6  573.34   31.70
 -12   0   6  575.44   31.10
  13   0  -6  121.09   11.10
 -13   0   6  133.59   10.10
  14   0  -6    7.80    7.30
  12   0   7   92.19    9.60
  12   0   7  118.59   10.90
  11   0   7  232.68   14.80
  11   0   7  221.08   14.00
  10   0   7  190.48   12.10
  10   0   7  206.78   12.80
  -9   0  -7   40.10    4.70
   9   0   7   43.40    5.60
   9   0   7   43.20    5.80
  -8   0  -7  774.32   37.10
   8   0   7  759.72   37.60
   8   0   7  765.92   37.40
  -7   0  -7 1217.98   56.69
   7   0   7 1203.88   57.39
   7   0   7 1188.28   57.49
  -6   0  -7  443.66   21.10
   6   0   7  423.66   21.60
   6   0   7  437.86   21.70
  -5   0  -7 4982.50  233.28
   5   0   7 5117.69  233.78
   5   0   7 4949.30  233.68
  -4   0  -7 2060.89   96.59
   4   0   7 2088.49   96.89
   4   0   7 2057.59   96.99
  -3   0  -7  297.17   15.10
   3   0   7  324.97   15.50
  -2   0  -7  550.04   26.10
  -1   0  -7  847.42   41.60
   1   0   7  925.71   42.00
   0   0  -7    0.50    1.10
   0   0   7    0.00    1.50
   1   0  -7  849.72   41.70
   1   0  -7  846.42   41.70
  -1   0   7  962.00   42.10
   2   0  -7  552.14   27.10
   2   0  -7  584.94   27.20
   3   0  -7  297.67   15.70
   3   0  -7  325.47   15.60
   4   0  -7 2049.59   97.79
   4   0  -7 2122.69   97.69
   5   0  -7 5026.90  234.28
   6   0  -7  404.76   21.00
   6   0  -7  434.06   21.10
   7   0  -7 1113.69   53.19
   7   0  -7 1107.69   53.29
   8   0  -7  700.43   35.20
   8   0  -7  727.83   35.20
   9   0  -7   43.80    5.90
   9   0  -7   42.20    5.80
  10   0  -7  189.18   12.10
  10   0  -7  186.28   12.00
  11   0  -7  216.68   14.00
  11   0  -7  221.78   14.20
  12   0  -7   98.69   10.00
 -12   0   7   99.59    8.70
  13   0  -7  123.69   12.90
 -13   0   7  136.39   10.30
  14   0  -7    9.20    7.20
 -14   0   7   27.10    7.10
  12   0   8  236.38   15.20
  11   0   8   79.09    9.50
  11   0   8   70.89    8.50
  10   0   8   18.30    6.10
  10   0   8   23.80    5.60
  -9   0  -8  274.97   15.20
   9   0   8  316.97   16.60
   9   0   8  308.17   21.00
  -8   0  -8  198.48   10.80
   8   0   8  197.78   11.70
   8   0   8  205.98   11.90
   7   0   8  810.62   41.20
   7   0   8  890.31   41.30
  -6   0  -8 1809.22   88.39
   6   0   8 1776.02   88.99
   6   0   8 2079.89   89.99
  -5   0  -8  823.72   39.10
   5   0   8  823.82   39.60
   5   0   8  825.02   39.60
  -4   0  -8  213.98   10.90
   4   0   8  214.68   11.40
  -3   0  -8   24.50    2.70
   3   0   8   23.90    3.40
  -2   0  -8 1434.76   68.69
   2   0   8 1502.75   69.19
  -1   0  -8  142.59    7.40
   1   0   8  140.79    7.80
   0   0  -8 4319.77  210.58
   0   0   8 4744.33  211.08
   1   0  -8  148.29    8.70
   1   0  -8  129.79    7.40
  -1   0   8  151.78    8.00
   2   0  -8 1380.66   66.19
   2   0  -8 1441.76   66.29
   3   0  -8   17.90    3.10
   3   0  -8   18.80    3.10
   4   0  -8  217.18   11.40
   4   0  -8  215.58   11.60
   5   0  -8  805.72   38.80
   6   0  -8 1735.73   78.59
   6   0  -8 1578.14   78.29
   7   0  -8  812.72   41.10
   7   0  -8  876.51   41.10
   8   0  -8  181.58   11.20
   8   0  -8  189.58   11.10
   9   0  -8  291.57   16.50
   9   0  -8  305.87   21.00
  10   0  -8   16.30    4.60
  10   0  -8   16.20    5.20
  11   0  -8   82.49    9.00
  11   0  -8   76.69    9.20
  11   0  -8   61.19    8.50
  12   0  -8  258.07   16.10
 -12   0   8  245.18   14.80
  13   0  -8   10.40    7.00
 -13   0   8   11.10    5.70
  14   0  -8   -4.10    7.30
  12   0   9  234.08   15.40
  11   0   9  264.27   17.30
  10   0   9   19.50    5.30
  -9   0  -9    2.30    2.60
   9   0   9    8.30    4.20
   9   0   9    8.50    4.00
  -8   0  -9  100.89    6.70
   8   0   9   98.79    7.90
   8   0   9  103.09    8.00
  -7   0  -9  309.97   15.80
   7   0   9  317.17   16.70
   6   0   9 1240.68   59.19
  -5   0  -9 3565.04  165.58
   5   0   9 3540.35  167.68
  -4   0  -9  359.66   17.30
   4   0   9  342.87   17.80
  -3   0  -9  687.63   32.90
   3   0   9  698.63   33.50
  -2   0  -9  188.58    9.90
   2   0   9  197.78   10.50
  -1   0  -9  255.27   12.90
   1   0   9  264.47   13.40
   0   0  -9    2.30    1.40
   0   0  -9    3.40    1.50
   0   0   9   -0.40    1.80
   1   0  -9  248.58   12.70
   1   0  -9  241.38   12.70
  -1   0   9  273.97   13.30
   2   0  -9  179.68    9.70
   2   0  -9  189.68    9.70
   3   0  -9  687.13   32.60
   3   0  -9  668.83   32.70
   4   0  -9  348.77   17.20
   4   0  -9  330.17   17.30
   5   0  -9 3510.25  164.28
   6   0  -9 1227.48   59.19
   7   0  -9  278.77   15.90
   7   0  -9  306.57   15.90
   8   0  -9   86.69    7.70
   8   0  -9   93.89    7.40
   9   0  -9    6.10    4.10
   9   0  -9    7.70    5.30
  10   0  -9   19.30    5.80
  10   0  -9   16.80    4.60
  11   0  -9  255.27   17.40
  11   0  -9  278.77   18.80
  12   0  -9  220.48   14.90
 -12   0   9  239.28   14.20
  13   0  -9   -0.30    6.70
 -13   0   9    5.00    5.10
 -14   0   9   14.90    5.10
  12   0  10   17.40   10.70
  11   0  10  178.38   13.10
  10   0  10   67.89    8.70
   9   0  10  108.69    9.30
  -8   0 -10    4.10    2.50
   8   0  10    6.80    3.90
  -7   0 -10  773.62   37.90
   7   0  10  812.72   39.00
  -6   0 -10 1033.20   50.89
   6   0  10 1118.59   51.89
  -5   0 -10  185.58   10.00
   5   0  10  192.88   11.00
  -4   0 -10   99.79    6.00
  -3   0 -10    4.30    1.70
   3   0  10    2.00    2.40
  -2   0 -10  153.78    8.10
   2   0  10  149.09    8.70
  -1   0 -10  117.59    6.50
   1   0  10  115.59    7.10
   0   0 -10   20.40    2.70
   0   0 -10   16.80    2.70
   0   0  10   16.40    3.00
   1   0 -10  112.69    6.50
   1   0 -10  114.09    6.50
   2   0 -10  148.29    8.30
   2   0 -10  147.79    8.20
   3   0 -10    2.30    2.20
   3   0 -10   -0.10    1.90
   4   0 -10   92.79    6.50
   4   0 -10  113.69    9.30
   5   0 -10  179.68   10.50
   6   0 -10  925.21   45.40
   6   0 -10  954.20   45.60
   7   0 -10  724.23   36.10
   7   0 -10  738.53   36.30
   8   0 -10    8.20    3.70
   9   0 -10   97.89    8.30
   9   0 -10   96.99    9.20
  10   0 -10   47.80    7.30
  10   0 -10   65.39    8.90
  11   0 -10  190.68   13.80
  11   0 -10  160.18   12.40
  12   0 -10   37.40   10.80
 -12   0  10   25.10    5.80
  13   0 -10  103.19    9.90
  12   0  11  349.27   19.80
  11   0  11    0.90    6.20
  10   0  11   38.70    7.30
  -9   0 -11   16.30    3.50
   9   0  11   27.00    6.40
  -8   0 -11   25.10    4.30
   8   0  11   31.80    6.60
  -7   0 -11    4.00    2.30
   7   0  11    7.60    3.90
  -6   0 -11  877.41   43.20
   6   0  11  935.21   44.30
  -5   0 -11  425.86   21.00
   5   0  11  428.36   22.00
  -4   0 -11   28.90    3.30
   4   0  11   24.80    4.40
  -3   0 -11   57.79    4.30
   3   0  11   55.59    5.20
  -2   0 -11   27.80    3.00
   2   0  11   27.80    4.60
  -1   0 -11 1283.67   61.79
  -1   0 -11 1281.57   61.89
   1   0  11 1380.56   62.49
   0   0 -11    1.60    1.70
   0   0 -11    0.40    1.60
   0   0  11   -1.30    2.00
   1   0 -11 1281.37   60.99
   1   0 -11 1303.87   60.99
   2   0 -11   28.80    3.70
   2   0 -11   29.80    3.40
   3   0 -11   56.29    4.90
   3   0 -11   54.99    5.00
   4   0 -11   24.40    4.30
   4   0 -11   24.90    3.80
   5   0 -11  425.06   21.70
   6   0 -11  829.12   39.90
   6   0 -11  799.52   39.70
   7   0 -11    3.90    3.30
   7   0 -11    5.40    3.30
   8   0 -11   19.10    5.00
   9   0 -11   22.40    6.40
   9   0 -11   16.20    5.10
  10   0 -11   27.20    6.20
  10   0 -11   37.10    7.20
  11   0 -11    5.10    6.00
  11   0 -11   10.60    7.20
  12   0 -11  326.77   20.70
  12   0 -11  414.66   22.80
 -12   0  11  404.56   21.60
 -13   0  11  129.69   13.50
  12   0  12  135.39   12.70
  11   0  12  173.88   12.60
  10   0  12   75.39    9.00
  -9   0 -12  134.99    9.40
   9   0  12  131.49   11.00
  -8   0 -12  189.68   11.40
   8   0  12  205.28   13.20
  -7   0 -12  220.58   12.20
   7   0  12  235.98   14.00
  -6   0 -12   24.90    3.70
   6   0  12   34.30    6.10
  -5   0 -12  142.39    8.50
   5   0  12  162.68   10.00
  -4   0 -12   10.60    2.40
   4   0  12   11.90    3.30
  -3   0 -12   19.90    3.30
   3   0  12   13.40    3.30
  -2   0 -12 1122.69   52.69
  -2   0 -12 1070.69   52.79
   2   0  12 1152.28   53.49
  -1   0 -12   56.59    4.20
  -1   0 -12   53.89    4.20
   1   0  12   48.90    5.00
   0   0 -12 1113.79   53.29
   0   0 -12 1087.09   53.39
   0   0  12 1180.58   53.99
   1   0 -12   53.29    4.40
   1   0 -12   48.90    4.90
   2   0 -12 1137.49   52.59
   2   0 -12 1068.39   52.49
   3   0 -12   19.50    3.90
   3   0 -12   21.00    3.70
   4   0 -12   12.20    3.00
   4   0 -12   13.90    3.50
   5   0 -12  150.08    9.60
   6   0 -12   22.70    4.70
   6   0 -12   25.70    4.30
   7   0 -12  244.98   13.70
   7   0 -12  222.68   14.00
   8   0 -12  192.88   12.60
   8   0 -12  168.18   11.50
   9   0 -12  120.89   11.20
   9   0 -12  136.29   10.10
  10   0 -12   65.79    8.20
  10   0 -12   75.69   10.00
  11   0 -12  199.88   14.20
  11   0 -12  165.08   12.80
  12   0 -12  159.98   12.70
 -12   0  12  140.69   10.90
  11   0  13   45.50    7.70
  10   0  13   14.90    6.60
  -9   0 -13   31.90    6.30
   9   0  13   38.70    8.20
   8   0  13   12.90    5.50
  -7   0 -13  696.33   33.80
   7   0  13  688.83   35.00
  -6   0 -13  136.39    8.50
   6   0  13  128.79   10.10
  -5   0 -13  187.58   10.50
   5   0  13  181.98   11.50
  -4   0 -13   20.70    4.00
   4   0  13   26.70    5.10
  -3   0 -13   25.10    3.90
  -3   0 -13   30.20    3.80
   3   0  13   26.80    4.70
  -2   0 -13    5.60    2.30
  -2   0 -13    6.10    2.20
   2   0  13    2.90    2.80
  -1   0 -13 1776.42   86.89
  -1   0 -13 1776.82   87.09
   1   0  13 2003.40   87.89
   0   0 -13    0.40    1.80
   0   0 -13   -0.90    2.30
   1   0 -13 1864.11   85.19
   1   0 -13 1750.92   85.09
   2   0 -13    4.80    2.70
   2   0 -13    4.20    2.50
   3   0 -13   25.00    4.20
   3   0 -13   30.60    4.90
   4   0 -13   17.40    3.60
   4   0 -13   28.30    5.00
   5   0 -13  192.18   11.60
   6   0 -13  125.29    9.10
   6   0 -13  120.59    8.30
   7   0 -13  673.53   33.50
   7   0 -13  637.04   32.80
   8   0 -13   14.80    4.50
   8   0 -13   15.70    5.60
   9   0 -13   37.90    7.20
   9   0 -13   43.00    8.40
  10   0 -13   17.60    6.20
  10   0 -13   18.90    7.10
  11   0 -13   58.09   13.00
 -12   0  13  191.98   13.10
  11   0  14   74.49    8.50
  10   0  14   35.00    7.70
  -9   0 -14   35.50    5.90
   9   0  14   37.00    8.00
  -8   0 -14  385.16   20.90
   8   0  14  416.86   22.40
   7   0  14   21.80    5.90
  -6   0 -14  424.86   21.90
   6   0  14  438.76   23.10
  -5   0 -14  162.68   11.00
  -5   0 -14  157.68    9.60
   5   0  14  181.28   11.20
  -4   0 -14  637.14   31.50
  -4   0 -14  622.94   31.80
   4   0  14  699.43   32.90
  -3   0 -14   30.10    4.10
  -3   0 -14   35.80    4.60
   3   0  14   28.70    5.40
  -2   0 -14  473.55   24.30
  -2   0 -14  480.05   24.50
   2   0  14  536.85   25.50
  -1   0 -14    6.00    2.40
  -1   0 -14    7.20    2.70
   1   0  14    1.20    2.90
   0   0 -14 1036.90   49.10
   0   0 -14 1018.50   49.10
   1   0 -14    4.50    3.00
   1   0 -14    6.30    2.60
   2   0 -14  488.95   24.60
   2   0 -14  488.45   24.50
   3   0 -14   32.10    5.00
   3   0 -14   36.00    5.50
   4   0 -14  648.74   32.80
   4   0 -14  667.23   32.90
   4   0 -14  667.33   32.90
   5   0 -14  170.48   11.00
   6   0 -14  372.06   21.50
   6   0 -14  414.06   21.30
   7   0 -14   33.00    6.10
   7   0 -14   24.10    6.00
   8   0 -14  379.66   21.40
   8   0 -14  367.16   20.30
   9   0 -14   39.40    7.90
   9   0 -14   44.20    7.20
  10   0 -14   34.00    7.60
  11   0 -14   73.29    9.70
 -11   0  14   61.79    7.30
 -12   0  14  159.68   11.10
  11   0  15   66.89    7.00
  10   0  15    0.20    5.80
   9   0  15    6.90    6.20
  -8   0 -15    9.20    5.00
   8   0  15   12.10    6.30
  -7   0 -15 1019.40   50.69
   7   0  15 1086.09   51.89
  -6   0 -15    6.90    3.40
   6   0  15    4.30    4.90
  -5   0 -15  594.34   31.00
  -5   0 -15  634.74   31.20
   5   0  15  668.43   32.30
  -4   0 -15   10.50    3.20
  -4   0 -15   10.80    3.40
   4   0  15   11.90    4.40
  -3   0 -15    5.70    2.60
  -3   0 -15    9.30    4.70
   3   0  15    3.90    4.10
  -2   0 -15   50.49    5.30
  -2   0 -15   43.30    5.20
  -1   0 -15 1102.69   53.89
  -1   0 -15 1153.98   53.89
   0   0 -15   -0.20    2.80
   0   0 -15    1.20    2.50
   1   0 -15 1090.89   52.29
   1   0 -15 1088.99   52.29
   2   0 -15   35.20    5.30
   2   0 -15   30.00    5.60
   3   0 -15    5.60    3.60
   3   0 -15    9.40    4.20
   4   0 -15    6.70    6.20
   4   0 -15    6.40    3.80
   5   0 -15  632.24   32.00
   6   0 -15    2.40    4.40
   6   0 -15    7.90    3.80
   7   0 -15  952.10   47.80
   7   0 -15 1007.30   48.70
   8   0 -15   32.50    6.40
   8   0 -15   16.70    6.50
   9   0 -15   -7.90    5.80
  10   0 -15   -1.60    5.90
  11   0 -15   17.20   10.30
 -11   0  15   13.00    5.80
  10   0  16   27.00    8.30
   9   0  16    4.80    6.30
  -8   0 -16   64.49    7.60
   8   0  16   75.39    8.90
  -7   0 -16    1.30    4.10
   7   0  16    2.10    5.70
  -6   0 -16  635.14   31.60
   6   0  16  634.74   32.70
  -5   0 -16   36.30    6.00
   5   0  16   36.50    6.60
  -4   0 -16  188.18   11.60
  -4   0 -16  212.78   12.10
   4   0  16  198.18   13.10
  -3   0 -16   15.20    4.90
   3   0  16   10.30    4.60
  -2   0 -16  522.65   26.30
  -2   0 -16  542.15   26.60
   2   0  16  516.85   27.30
  -1   0 -16   69.49    6.30
  -1   0 -16   60.29    6.30
   0   0 -16 1131.59   54.79
   0   0 -16 1153.38   54.89
   1   0 -16   61.29    6.50
   2   0 -16  488.35   25.60
   2   0 -16  515.15   25.70
   3   0 -16   38.70    6.70
   4   0 -16  192.68   12.40
   4   0 -16  204.18   12.60
   5   0 -16   21.30    4.90
   5   0 -16   35.90    6.30
   6   0 -16  625.04   31.20
   6   0 -16  580.94   30.30
   7   0 -16    7.20    6.40
   8   0 -16   81.59    9.70
  10   0 -16    4.50    6.30
 -10   0  16   10.10    5.60
  10   0  17  115.69    9.40
   9   0  17   18.10    6.60
   8   0  17    9.00    7.80
  -7   0 -17   14.50    5.00
   7   0  17   22.80    6.90
  -6   0 -17   25.10    5.00
   6   0  17   21.70    6.90
  -5   0 -17   62.49    7.10
   5   0  17   51.89    8.20
  -4   0 -17  201.98   12.30
   4   0  17  199.08   13.40
  -3   0 -17   10.10    4.10
  -3   0 -17   13.00    4.30
   3   0  17    8.20    4.90
  -2   0 -17   17.00    4.50
  -2   0 -17   22.20    4.70
  -1   0 -17  371.16   20.00
  -1   0 -17  394.06   20.30
   0   0 -17    2.30    3.50
   0   0 -17    0.00    3.70
   1   0 -17  365.36   19.90
   1   0 -17  379.16   19.90
   2   0 -17   22.50    4.60
   2   0 -17   30.00    5.80
   3   0 -17    8.60    4.30
   3   0 -17   14.80    5.20
   4   0 -17  177.08   11.90
   5   0 -17   46.30    7.40
   6   0 -17   23.50    6.60
   7   0 -17   18.40    6.60
   8   0 -17   -4.50    6.80
   9   0 -17    7.00    6.20
  -9   0  17   -2.30    4.00
  10   0 -17   39.70    7.60
 -10   0  17   37.90    6.80
   9   0  18   51.49    6.40
   8   0  18   81.89    9.10
  -7   0 -18   86.69    8.90
   7   0  18  111.59   14.20
  -6   0 -18    1.90    4.50
   6   0  18    3.50    6.20
  -5   0 -18   10.20    4.90
   5   0  18   -0.60    5.60
  -4   0 -18   -1.40    3.80
  -3   0 -18   67.09    7.50
  -2   0 -18   96.89    8.40
  -2   0 -18   72.59    7.80
  -1   0 -18   34.50    6.70
  -1   0 -18   33.20    6.40
   0   0 -18   87.69    8.10
   0   0 -18   77.19    7.90
   1   0 -18   44.90    7.00
   1   0 -18   39.70    6.80
   2   0 -18   90.49    8.70
   2   0 -18  104.59    8.70
   3   0 -18   64.89    7.50
   3   0 -18   57.49    7.50
   4   0 -18   -0.80    4.70
   5   0 -18    5.50    5.50
   6   0 -18    2.90    5.90
   7   0 -18   99.49   13.40
   8   0 -18   51.19    8.20
  -8   0  18   47.00   10.00
   9   0 -18    3.20    5.70
  -9   0  18  -13.90    8.20
  -7   0 -19  125.99   10.70
  -6   0 -19   76.49    8.50
  -5   0 -19  147.29   10.90
  -4   0 -19   89.89    8.80
  -3   0 -19   -1.90    4.60
  -2   0 -19   36.10    6.10
  -1   0 -19   67.19    7.70
  -1   0 -19   76.69    8.10
   0   0 -19   -0.80    4.90
   0   0 -19    2.80    4.80
   1   0 -19   76.89    8.40
   1   0 -19   90.09    8.60
   2   0 -19   32.00    5.80
   2   0 -19   35.90    6.90
   3   0 -19   -2.90    5.10
   4   0 -19   73.19    8.40
   5   0 -19  132.69   10.80
   6   0 -19   69.19    8.70
   7   0 -19  126.19   10.40
   8   0 -19   21.00    6.50
  -7   0 -20   21.50    9.90
  -6   0 -20  258.07   17.60
  -5   0 -20   44.40    6.90
  -4   0 -20   63.39   13.00
  -3   0 -20   39.30    6.80
  -2   0 -20   54.69    8.00
  -1   0 -20    9.70    5.90
   0   0 -20  258.77   15.30
   0   0 -20  224.78   14.30
   1   0 -20   14.30    5.50
   1   0 -20   20.20    5.70
   2   0 -20   46.10    7.70
   2   0 -20   52.79    8.00
   3   0 -20   40.00    7.60
   4   0 -20   56.99    8.10
   5   0 -20   41.60    7.50
   6   0 -20  257.47   16.50
   7   0 -20   27.20    6.50
  -5   0 -21  271.17   16.30
  -4   0 -21    1.10    6.20
  -3   0 -21    5.40    5.90
  -2   0 -21    2.60    6.00
  -1   0 -21  394.56   22.00
   0   0 -21    2.80    5.70
   1   0 -21  323.77   23.00
   1   0 -21  399.76   20.80
   2   0 -21    7.00    5.80
   3   0 -21   11.90    6.00
   4   0 -21   18.30    8.80
   5   0 -21  271.07   16.00
  -3   0 -22    5.90    6.10
  -2   0 -22   78.99   13.40
  -1   0 -22    2.70    5.60
   0   0 -22  402.16   23.50
   0   0 -22  427.96   22.60
   0   1 -22   38.30    7.90
   0   1 -22    9.80    5.80
  -1   1 -22   37.40    8.30
  -1   1 -22   28.30    6.40
  -2   1 -22   71.39   11.70
  -3   1 -22   49.60    8.20
   5   1 -21   21.50    5.70
   4   1 -21   62.59    8.40
   3   1 -21  101.59    9.50
   2   1 -21   46.70    8.60
   1   1 -21   72.69    9.20
   1   1 -21   67.49    9.00
   0   1 -21   12.60    5.70
  -1   1 -21   59.69    8.80
  -2   1 -21   71.29    8.80
  -3   1 -21  137.79   11.20
  -4   1 -21   46.90    8.30
  -5   1 -21   28.10    7.00
   7   1 -20   94.99    8.90
   6   1 -20   30.70   10.10
   5   1 -20   26.30    6.10
   4   1 -20  121.89   10.20
   3   1 -20   11.50    8.80
   2   1 -20  109.59    9.20
   2   1 -20  110.89    9.90
   1   1 -20   52.09    7.60
   1   1 -20   66.89    8.40
   0   1 -20   41.60    8.00
  -1   1 -20   71.39    8.90
  -2   1 -20  124.29   10.40
  -3   1 -20   12.70    5.30
  -4   1 -20  139.19   12.30
  -5   1 -20   30.30    6.40
  -6   1 -20   14.80    9.10
  -7   1 -20   64.49   10.20
   8   1 -19   95.89    9.20
   7   1 -19   33.20    7.10
   6   1 -19   27.00    6.70
   5   1 -19   19.60    6.20
   4   1 -19    3.40    5.40
   3   1 -19   24.30    6.20
   2   1 -19   72.89    8.30
   2   1 -19   65.89    8.10
   2   1 -19   73.59    8.50
   1   1 -19   10.40    5.10
   1   1 -19   14.90    4.90
   0   1 -19   35.40    6.70
   0   1 -19   41.80    7.50
  -1   1 -19   14.10    5.60
  -1   1 -19    9.90    5.10
  -2   1 -19   73.59    8.10
  -3   1 -19   22.80    5.60
  -4   1 -19    8.40    5.20
  -5   1 -19   24.00    5.80
  -6   1 -19   17.60    5.90
  -7   1 -19   20.60    8.90
  -9  -1  18   22.50    7.20
   9   1 -18   28.40    7.20
   8   1 -18   18.80    6.60
   7   1 -18   88.19   12.90
   6   1 -18    7.80    5.70
   5   1 -18    3.20    5.20
   4   1 -18   -5.40    4.20
   3   1 -18   92.29   13.10
   3   1 -18   94.69    8.70
   3   1 -18   93.39    8.60
   2   1 -18   39.60    6.80
   2   1 -18   33.40    6.80
   1   1 -18  103.89    8.90
   1   1 -18  110.29    9.10
   0   1 -18   50.39    7.00
   0   1 -18   49.00    7.00
  -1   1 -18   89.79    8.10
  -1   1 -18  102.99    8.70
  -2   1 -18   16.90    4.70
  -2   1 -18   20.70    5.80
  -3   1 -18   93.19    8.50
  -4   1 -18   -3.60    3.90
   5  -1  18    3.50    5.80
  -5   1 -18    7.60    4.60
   6  -1  18   17.80    6.60
  -6   1 -18   11.00    5.20
   7  -1  18  105.69   14.90
  -7   1 -18   85.99    8.80
   8  -1  18   32.40    7.40
   9  -1  18   58.49    7.30
 -10  -1  17    5.50    4.90
  10   1 -17   11.90    6.50
   9   1 -17   11.20    6.30
   8   1 -17   58.69   11.20
   7   1 -17   12.90    6.10
   6   1 -17   21.30    6.20
   5   1 -17   39.90    7.30
   4   1 -17   34.40    6.80
   3   1 -17  174.68   11.60
   3   1 -17  179.88   12.10
   3   1 -17  176.88   11.70
   2   1 -17   52.99    7.10
   2   1 -17   57.49    7.00
   1   1 -17   55.59    7.00
   1   1 -17   51.29    6.80
   0   1 -17   48.40    6.50
   0   1 -17   54.19    6.80
  -1   1 -17   49.30    6.40
  -1   1 -17   53.69    6.70
  -2   1 -17   55.19    6.70
  -2   1 -17   46.80    6.10
   3  -1  17  169.38   11.90
  -3   1 -17  172.18   11.10
   4  -1  17   19.30    5.80
   5  -1  17   44.70    8.40
  -5   1 -17   58.59    6.80
   6  -1  17   21.10    6.60
  -6   1 -17   34.10    6.50
   7  -1  17    5.00    6.00
  -7   1 -17    3.30    4.80
  -8   1 -17   52.59    7.40
   9  -1  17   12.70    6.10
  10  -1  17   67.09    7.40
  10   1 -16    4.00    6.60
   9   1 -16   22.50    9.10
   8   1 -16   49.90    8.80
   7   1 -16   48.40    8.40
   6   1 -16   37.90    7.70
   5   1 -16    7.90    4.50
   5   1 -16    9.70    3.90
   4   1 -16  148.29   10.40
   3   1 -16  222.78   13.60
   3   1 -16  240.48   13.90
   2   1 -16  221.98   13.40
   2   1 -16  229.28   13.40
   1   1 -16   44.20    6.00
   1   1 -16   34.40    7.10
   0   1 -16   80.29    7.10
   0   1 -16  101.39    7.50
  -1   1 -16   50.29    5.80
  -1   1 -16   53.39    5.90
   2  -1  16  226.68   13.80
  -2   1 -16  237.38   13.00
  -2   1 -16  210.58   12.60
   3  -1  16  219.28   14.30
  -3   1 -16  229.68   13.10
  -3   1 -16  252.17   13.50
   4  -1  16  164.98   11.70
  -4   1 -16  168.48   10.60
   5  -1  16    4.80    5.00
  -5   1 -16    9.80    3.70
   6  -1  16   16.50    5.90
   7  -1  16   49.70    8.70
  -7   1 -16   54.79    7.10
   8  -1  16   62.49    8.80
  -8   1 -16   43.90    7.10
   9  -1  16   19.70    7.40
  10  -1  16   20.30    6.50
 -11  -1  15   43.20    7.80
  11   1 -15   59.19   11.60
  10   1 -15    7.50    6.30
   9   1 -15  126.09   11.30
   8   1 -15  129.59   11.30
   7   1 -15   36.70    6.20
   7   1 -15   22.30    6.30
   6   1 -15   18.10    5.40
   6   1 -15   29.80    5.40
   5   1 -15  147.09   10.40
   4   1 -15   39.50    6.30
   4   1 -15   55.19    6.60
   4   1 -15   46.40    7.00
   3   1 -15  625.34   32.10
   3   1 -15  534.45   29.00
   2   1 -15  126.79    8.80
   2   1 -15  121.39    8.50
   1   1 -15  134.49    8.70
   1   1 -15  132.39    8.60
   0   1 -15   -0.90    2.50
   0   1 -15   -1.30    2.80
   1  -1  15  127.49    9.40
  -1   1 -15  139.79    8.70
  -1   1 -15  145.29    8.80
   2  -1  15  108.69    9.20
  -2   1 -15  142.59    8.60
  -2   1 -15  141.39    8.50
   3  -1  15  517.85   26.70
  -3   1 -15  512.45   25.40
   4  -1  15   57.89    7.10
  -4   1 -15   59.49    6.10
   5  -1  15  150.58   11.10
  -5   1 -15  154.88    9.80
   6  -1  15   12.70    5.60
   7  -1  15   39.70    8.30
   8  -1  15  132.19   11.30
  -8   1 -15  132.49    9.70
   9  -1  15  133.39   11.40
  10  -1  15    4.50    6.10
  11  -1  15   53.99    6.90
 -12  -1  14   17.10    5.50
  11   1 -14   10.00    6.50
  10   1 -14   70.09    9.70
   9   1 -14   63.79    9.60
   8   1 -14  213.38   14.10
   8   1 -14  192.98   12.70
   7   1 -14   28.60    5.40
   7   1 -14   17.20    5.30
   6   1 -14   72.29    7.60
   6   1 -14   65.29    9.30
   5   1 -14   30.40    5.80
   4   1 -14  579.14   30.10
   4   1 -14  624.14   30.10
   4   1 -14  591.94   30.00
   3   1 -14  355.66   19.70
   3   1 -14  406.06   20.00
   2   1 -14  467.15   23.80
   2   1 -14  477.95   23.80
   1   1 -14   22.00    4.10
   1   1 -14   21.60    4.20
   0   1 -14    4.50    2.80
   0   1 -14    3.40    2.20
  -1   1 -14   31.70    4.00
  -1   1 -14   31.90    4.40
   2  -1  14  490.55   24.60
  -2   1 -14  487.45   23.70
  -2   1 -14  463.15   23.80
   3  -1  14  344.17   18.30
  -3   1 -14  312.97   17.00
  -3   1 -14  362.46   17.50
   4  -1  14  633.44   30.30
  -4   1 -14  565.64   28.90
  -4   1 -14  596.64   29.40
   5  -1  14   17.00    4.60
  -5   1 -14   13.30    3.20
   6  -1  14   70.39    8.20
  -6   1 -14   74.59    6.40
   7  -1  14   37.50    7.80
  -7   1 -14   32.10    5.80
   8  -1  14  218.08   14.90
  -8   1 -14  225.88   13.30
   9  -1  14   65.39    9.10
  -9   1 -14   63.09    8.00
  10  -1  14   57.29    8.30
  11  -1  14    5.20    6.10
 -12  -1  13   49.00    8.20
  11   1 -13   97.39   13.50
  10   1 -13   43.60    8.10
  10   1 -13   56.89    9.50
   9   1 -13  184.08   12.80
   9   1 -13  199.48   16.60
   8   1 -13  252.57   15.10
   8   1 -13  219.88   13.80
   7   1 -13   28.00    5.60
   6   1 -13   44.10    5.20
   6   1 -13   41.20    6.10
   5   1 -13   55.99    6.10
   4   1 -13   10.80    3.20
   4   1 -13   12.40    4.00
   3   1 -13  762.92   38.70
   3   1 -13  832.42   38.80
   2   1 -13  218.28   12.00
   2   1 -13  222.68   12.10
   1   1 -13  260.57   13.70
   1   1 -13  258.97   13.70
   0  -1  13   70.59    6.00
   0   1 -13   76.19    5.50
   0   1 -13   82.59    5.50
   1  -1  13  275.17   15.00
  -1   1 -13  285.77   14.60
  -1   1 -13  264.37   14.20
   2  -1  13  212.28   12.20
  -2   1 -13  214.98   11.40
   3  -1  13  825.62   41.30
  -3   1 -13  871.01   41.60
   4  -1  13    8.50    3.20
  -4   1 -13    6.10    2.60
   5  -1  13   61.99    6.60
  -5   1 -13   54.69    5.20
   6  -1  13   56.19    6.90
  -6   1 -13   51.79    5.30
   7  -1  13   46.50    7.50
  -7   1 -13   44.00    5.60
   8  -1  13  258.97   16.10
  -8   1 -13  260.67   14.30
   9  -1  13  203.38   16.30
  -9   1 -13  182.68   11.90
  10  -1  13   60.39    8.90
  11  -1  13   72.19    8.70
  12  -1  13   67.99    7.80
 -12  -1  12   12.90    5.00
  11   1 -12   11.20    9.00
  11   1 -12   40.50    8.60
  10   1 -12    2.10    6.00
  10   1 -12   -0.80    5.00
   9   1 -12  182.28   12.70
   9   1 -12  215.68   14.10
   8   1 -12   64.89    7.90
   8   1 -12   47.90    6.40
   7   1 -12   64.79    6.90
   7   1 -12   69.09    6.60
   6   1 -12   90.59    7.30
   6   1 -12   86.89    6.60
   5   1 -12   69.89    6.20
   4   1 -12  368.36   18.90
   4   1 -12  365.36   19.00
   3   1 -12  271.27   14.50
   3   1 -12  278.07   14.60
   2   1 -12  688.43   33.50
   2   1 -12  693.43   33.50
   1   1 -12   60.59    4.80
   1   1 -12   58.59    4.70
   0  -1  12    5.50    2.50
   0   1 -12    6.80    2.00
   0   1 -12    8.10    2.30
   1  -1  12   50.09    5.00
  -1   1 -12   55.89    4.20
  -1   1 -12   51.19    4.00
   2  -1  12  685.83   32.60
  -2   1 -12  651.73   31.90
  -2   1 -12  652.53   31.70
   3  -1  12  252.17   14.00
  -3   1 -12  260.57   13.20
   4  -1  12  365.86   19.10
  -4   1 -12  365.26   18.30
   5  -1  12   70.19    6.60
  -5   1 -12   65.09    5.10
   6  -1  12   98.49    8.30
  -6   1 -12  107.29    6.80
   7  -1  12   77.39    8.00
  -7   1 -12   72.39    6.10
   8  -1  12   59.89    8.10
  -8   1 -12   63.99    6.30
   9  -1  12  233.98   14.50
  -9   1 -12  190.98   12.10
  10  -1  12   -5.20    5.90
  11  -1  12   30.70    7.20
  12  -1  12   12.20    6.30
 -13  -1  11   39.80    9.30
  12   1 -11    7.50    7.50
  11   1 -11   34.60    7.70
  11   1 -11   19.80    6.20
  10   1 -11   97.79    8.90
  10   1 -11  102.89   10.60
   9   1 -11   -3.80    4.20
   9   1 -11    4.10    4.90
   8   1 -11  191.78   12.30
   8   1 -11  199.68   12.70
   7   1 -11  174.68   11.30
   7   1 -11  192.28   11.20
   6   1 -11   40.50    4.60
   6   1 -11   36.30    5.00
   5   1 -11   79.79    6.50
   4   1 -11   19.60    3.50
   4   1 -11   15.50    3.40
   3   1 -11   37.20    6.50
   2   1 -11   88.99    5.90
   2   1 -11   85.69    5.70
   1   1 -11   32.10    3.50
   1   1 -11   32.00    3.40
   0  -1  11  108.59    6.90
   0   1 -11   98.09    6.00
   0   1 -11  104.69    6.10
   1  -1  11   25.00    3.80
  -1   1 -11   28.80    3.10
  -1   1 -11   25.40    3.10
   2  -1  11   72.39    6.20
  -2   1 -11   83.89    5.20
  -2   1 -11   84.19    5.10
   3  -1  11   26.80    4.40
  -3   1 -11   33.70    3.80
   4  -1  11   20.20    4.40
  -4   1 -11   17.50    2.90
   5  -1  11   77.89    6.60
  -5   1 -11   81.49    5.40
   6  -1  11   48.10    6.00
  -6   1 -11   48.10    4.40
   7  -1  11  207.68   12.10
  -7   1 -11  174.08   10.30
   8  -1  11  219.48   13.50
  -8   1 -11  214.18   11.90
   9  -1  11    8.70    5.20
  -9   1 -11   -2.10    3.50
  10  -1  11  116.19   10.80
  11  -1  11   18.30    6.90
  12  -1  11   17.40    6.50
 -13  -1  10   81.09    8.70
  12   1 -10   11.90   11.30
  11   1 -10   63.89    9.70
  11   1 -10   51.19    7.90
  10   1 -10   18.20    6.00
  10   1 -10   19.40    5.20
   9   1 -10   95.69    8.50
   9   1 -10  115.79    9.50
   8   1 -10  190.28   15.80
   8   1 -10  157.38   10.50
   7   1 -10  164.98   10.10
   7   1 -10  153.88   10.10
   6   1 -10  203.58   11.60
   6   1 -10  214.38   12.00
   5   1 -10   45.90    5.00
   4   1 -10  186.58   10.30
   3   1 -10   27.90    3.60
   3   1 -10   31.50    3.90
   2   1 -10   76.69    5.10
   2   1 -10   78.69    5.30
  -1  -1  10   58.29    4.90
   1   1 -10   69.89    4.50
   1   1 -10   60.39    4.40
   0  -1  10   48.50    4.50
   0   1 -10   50.29    3.70
   0   1 -10   52.19    3.80
   1  -1  10   63.99    5.10
  -1   1 -10   60.29    4.20
  -1   1 -10   66.09    4.30
   2  -1  10   82.39    5.80
  -2   1 -10   73.79    4.80
   3  -1  10   25.40    4.10
  -3   1 -10   27.90    2.90
   4  -1  10  222.08   12.50
  -4   1 -10  207.78   11.00
   5  -1  10   47.60    5.00
  -5   1 -10   45.70    4.30
   6  -1  10  239.18   13.10
  -6   1 -10  224.28   12.00
   7  -1  10  178.08   10.60
  -7   1 -10  155.78    9.20
   8  -1  10  172.78   10.80
  -8   1 -10  150.48    9.00
   9  -1  10  128.89    9.40
  -9   1 -10   99.99    7.70
  10  -1  10   25.70    6.10
  11  -1  10   53.19    8.70
  12  -1  10    2.60   12.10
  13   1  -9   20.60    7.10
  12   1  -9   40.30    7.80
  11   1  -9  198.58   18.30
  11   1  -9  172.38   13.80
  11   1  -9  161.98   13.10
  10   1  -9   40.90    6.50
  10   1  -9   49.80    7.80
   9   1  -9  379.56   20.80
   8   1  -9  298.47   16.60
   8   1  -9  301.57   16.30
   7   1  -9  194.48   11.20
   7   1  -9  183.98   10.90
   6   1  -9   29.80    4.40
   6   1  -9   36.40    4.40
   5   1  -9  657.83   32.20
   4   1  -9  291.57   15.30
   4   1  -9  302.07   15.50
   4   1  -9  306.27   15.50
   3   1  -9  542.85   26.70
   3   1  -9  557.24   26.70
   2   1  -9   45.70    3.90
   2   1  -9   43.30    3.60
  -1  -1   9  250.57   12.40
   1   1  -9  234.38   11.90
   1   1  -9  223.58   11.90
   0  -1   9   28.80    3.50
   0   1  -9   34.10    2.90
   0   1  -9   37.50    3.00
   1  -1   9  244.78   12.40
  -1   1  -9  232.08   11.90
   2  -1   9   45.30    4.40
  -2   1  -9   49.80    3.60
   3  -1   9  540.45   26.70
  -3   1  -9  553.34   26.20
   4  -1   9  274.37   14.60
  -4   1  -9  286.57   14.00
   5  -1   9  732.03   35.80
  -5   1  -9  655.53   33.00
   6  -1   9   37.00    4.60
  -6   1  -9   35.00    3.90
   7  -1   9  219.88   12.50
   7  -1   9  215.88   12.40
  -7   1  -9  219.98   11.50
   8  -1   9  352.16   18.10
   8  -1   9  331.37   18.00
  -8   1  -9  319.67   16.70
   9  -1   9  385.36   20.30
   9  -1   9  385.76   20.40
  -9   1  -9  357.56   18.80
  10  -1   9   59.99    8.10
  10  -1   9   51.89    7.60
  11  -1   9  163.38   13.60
  12  -1   9   19.70    7.00
 -14  -1   8    3.50    5.00
 -13  -1   8   18.60    5.80
  13   1  -8    6.10    6.20
  12   1  -8   81.49    9.30
  11   1  -8   25.90    6.00
  11   1  -8   28.40    6.60
  11   1  -8   19.40    5.80
  10   1  -8  249.48   15.00
  10   1  -8  261.67   15.50
   9   1  -8   30.30    5.80
   8   1  -8  348.17   19.10
   8   1  -8  387.46   19.60
   7   1  -8   95.19    6.80
   7   1  -8   98.39    7.10
   5   1  -8   33.10    4.10
   4   1  -8 1669.93   80.29
   4   1  -8 1750.72   80.59
   4   1  -8 1712.53   80.49
   3   1  -8  192.88   10.10
   3   1  -8  184.28   10.00
   2   1  -8  919.61   43.40
   2   1  -8  914.21   43.40
  -1  -1   8  112.79    6.20
   1   1  -8   96.79    5.70
   1   1  -8  100.49    6.00
   0  -1   8   12.90    2.60
   0   1  -8   15.50    2.10
   0   1  -8   17.80    2.20
   1  -1   8  108.09    6.40
  -1   1  -8  106.49    5.80
   2  -1   8  958.00   45.30
  -2   1  -8  946.51   44.80
   3  -1   8  192.68   10.20
  -3   1  -8  185.78    9.60
   4  -1   8 1746.53   81.19
  -4   1  -8 1701.23   80.59
   5  -1   8   34.80    3.90
   5  -1   8   35.80    4.10
  -5   1  -8   30.10    3.40
   6  -1   8   64.99    6.30
   7  -1   8  107.69    7.40
   7  -1   8  105.39    7.20
  -7   1  -8  106.19    6.50
   8  -1   8  428.06   22.20
   8  -1   8  421.96   22.10
  -8   1  -8  443.56   21.20
   9  -1   8   28.30    5.30
   9  -1   8   17.40    6.20
  -9   1  -8   18.00    3.70
  10  -1   8  287.27   16.70
  10  -1   8  279.97   16.30
  11  -1   8   25.10    6.10
  11  -1   8   41.60    8.20
  12  -1   8   55.09    8.50
 -14  -1   7   57.79   10.50
  14   1  -7   59.29    9.00
 -13  -1   7   21.50    5.70
  13   1  -7    9.70   11.80
  12   1  -7   11.20    6.10
  11   1  -7  104.49   10.10
  11   1  -7  113.79    9.70
  11   1  -7  114.69    9.90
  10   1  -7    3.20    3.50
  10   1  -7    4.00    3.90
   9   1  -7  541.65   27.40
   9   1  -7  531.35   27.20
   8   1  -7    7.10    3.00
   8   1  -7    9.00    3.10
   7   1  -7  112.59    7.60
   6   1  -7   93.19    6.50
   6   1  -7   99.19    6.40
   5   1  -7  859.81   41.10
   5   1  -7  859.71   41.20
   4   1  -7  404.26   21.70
   4   1  -7  479.65   22.10
   4   1  -7  461.05   21.90
   3   1  -7 4278.27  192.48
   3   1  -7 3977.40  192.18
   2   1  -7   51.79    3.70
   2   1  -7   50.59    3.60
  -1  -1   7 2685.73  118.89
   1   1  -7 2405.86  118.59
   0  -1   7  916.01   42.50
   0   1  -7  874.81   42.10
   0   1  -7  900.11   42.20
   1  -1   7 2629.04  119.89
  -1   1  -7 2507.35  119.59
  -2   1  -7   47.20    3.10
   3  -1   7 4041.70  190.08
  -3   1  -7 4120.59  189.98
   4  -1   7  466.65   21.90
   4  -1   7  441.76   21.80
  -4   1  -7  433.26   21.40
   5  -1   7  930.21   42.40
   5  -1   7  853.81   42.20
  -5   1  -7  872.61   41.80
   6  -1   7  100.29    6.60
   6  -1   7  105.99    6.60
  -6   1  -7  101.29    6.00
   8  -1   7    8.20    3.00
   8  -1   7    9.30    2.90
  -8   1  -7    8.40    2.40
   9  -1   7  614.64   29.80
   9  -1   7  585.44   29.50
  -9   1  -7  566.54   28.40
  10  -1   7    5.00    3.60
  10  -1   7    7.00    4.20
  11  -1   7  127.59   10.60
  11  -1   7  116.99    9.50
  12  -1   7    4.10    5.70
  12  -1   7   14.60    6.80
  13  -1   7   20.20    7.70
 -14  -1   6   11.50    5.20
  14   1  -6    6.40    7.00
 -13  -1   6    5.40    4.80
  13   1  -6    4.00    6.20
  12   1  -6   51.19    9.70
  11   1  -6   39.40    7.10
  10   1  -6  107.29    8.50
  10   1  -6  112.59    9.00
   9   1  -6   77.79    6.70
   9   1  -6   78.59    6.60
   8   1  -6  198.48   12.20
   8   1  -6  239.78   12.40
   7   1  -6   42.00    4.40
   7   1  -6   48.00    4.50
   6   1  -6  232.38   12.90
   6   1  -6  257.57   13.00
   5   1  -6   39.90    3.80
   5   1  -6   42.20    3.90
   4   1  -6 1143.19   57.39
   4   1  -6 1302.47   57.69
   3   1  -6  473.75   22.90
   3   1  -6  473.85   22.80
   2   1  -6   44.70    3.20
   2   1  -6   49.40    4.10
  -1  -1   6  299.87   14.30
   1   1  -6  280.47   14.10
   1   1  -6  290.97   14.10
   0  -1   6   37.60    3.20
   0   1  -6   39.00    2.70
   0   1  -6   43.90    2.80
   1  -1   6  297.27   14.80
  -1   1  -6  304.07   14.50
   2  -1   6   49.10    3.40
  -2   1  -6   42.40    2.50
  -2   1  -6   47.70    3.00
   3  -1   6  463.25   21.70
   3  -1   6  449.66   21.60
  -3   1  -6  465.55   21.40
  -3   1  -6  413.76   21.00
   4  -1   6 1270.27   58.49
   4  -1   6 1290.27   58.59
  -4   1  -6 1173.48   57.89
  -4   1  -6 1236.28   58.19
   5  -1   6   38.60    3.50
   5  -1   6   38.90    3.60
  -5   1  -6   33.10    2.80
  -5   1  -6   39.30    3.20
   6  -1   6  227.88   12.70
   6  -1   6  254.67   12.80
  -6   1  -6  254.97   12.20
  -6   1  -6  237.38   12.00
   7  -1   6   45.70    4.30
  -7   1  -6   46.60    3.50
  -7   1  -6   46.40    3.90
   8  -1   6  224.08   12.60
   8  -1   6  221.58   12.70
  -8   1  -6  222.28   11.70
  -8   1  -6  250.97   11.90
   9  -1   6   84.79    7.00
   9  -1   6   88.89    6.70
  -9   1  -6   80.39    8.20
  10  -1   6  107.79   11.40
  10  -1   6  107.59    8.60
  11  -1   6   34.30    6.20
  11  -1   6   46.30    7.60
  12  -1   6   29.30    8.30
  13  -1   6    7.20    6.90
  14  -1   6    4.20    7.80
 -14  -1   5  125.49   10.00
  14   1  -5  130.59   11.20
 -13  -1   5    8.40    4.90
  13   1  -5   11.20    6.40
 -12  -1   5   12.00    4.60
  12   1  -5   16.50    6.00
  11   1  -5   29.30    5.80
  10   1  -5   93.79   11.00
  10   1  -5   63.29    7.50
  10   1  -5   90.29    7.90
   9   1  -5  340.37   18.20
   9   1  -5  349.67   18.30
   8   1  -5  225.78   13.00
   8   1  -5  250.47   13.20
   7   1  -5   27.50    3.70
   7   1  -5   31.80    4.60
   6   1  -5  405.96   19.90
   6   1  -5  390.76   19.80
   5   1  -5  179.98    9.20
   5   1  -5  157.68    9.00
   4   1  -5  609.74   29.20
   3   1  -5  241.48   11.90
   3   1  -5  234.38   11.80
   2   1  -5 1342.57   63.99
   2   1  -5 1394.56   64.09
  -1  -1   5 2646.84  117.19
   1   1  -5 2446.66  116.99
   1   1  -5 2449.66  116.99
   0  -1   5 3476.35  161.68
   1  -1   5 2561.44  117.39
  -1   1  -5 2479.35  117.19
   2  -1   5 1298.27   60.79
   2  -1   5 1371.36   60.89
  -2   1  -5 1216.78   60.39
  -2   1  -5 1309.77   60.59
   3  -1   5  235.28   11.60
   3  -1   5  244.08   12.20
  -3   1  -5  213.28   11.10
  -3   1  -5  237.68   11.30
   4  -1   5  581.44   27.30
  -4   1  -5  564.24   26.90
  -4   1  -5  562.04   26.80
   5  -1   5  167.78    9.20
   5  -1   5  193.58    9.40
  -5   1  -5  169.18    8.80
  -5   1  -5  166.48    8.70
   6  -1   5  405.76   20.30
   6  -1   5  418.36   20.40
  -6   1  -5  401.46   19.70
  -6   1  -5  418.66   19.80
   7  -1   5   31.00    3.50
   7  -1   5   31.60    6.00
  -7   1  -5   25.70    3.30
  -7   1  -5   32.60    3.10
   8  -1   5  254.47   13.20
   8  -1   5  237.58   13.20
  -8   1  -5  231.68   12.30
  -8   1  -5  248.98   12.30
   9  -1   5  315.37   17.90
   9  -1   5  366.16   18.30
  -9   1  -5  364.46   17.00
  -9   1  -5  324.47   17.00
  10  -1   5   81.49    6.70
  10  -1   5   80.19    7.40
  11  -1   5   38.10    5.80
  11  -1   5   39.70    7.00
  12  -1   5   20.60    6.70
  12  -1   5   19.10    5.60
  13  -1   5   -0.90    7.10
  13  -1   5   11.90    6.80
  14  -1   5  144.29   12.70
 -14  -1   4   14.20    5.00
  14   1  -4   17.50    7.50
 -13  -1   4    5.00    4.70
  13   1  -4    8.30    6.40
 -12  -1   4   37.30    6.20
  12   1  -4   50.59    7.90
  11   1  -4   76.59    8.10
  10   1  -4   43.70    6.00
  10   1  -4   37.50    5.20
   9   1  -4  616.34   29.40
   9   1  -4  558.94   29.30
   8   1  -4  106.09    7.10
   8   1  -4  104.09    7.00
   7   1  -4   42.30    4.20
   7   1  -4   46.40    4.10
   6   1  -4   80.69    5.30
   6   1  -4   76.99    5.30
   5   1  -4  199.68   10.10
   5   1  -4  184.88   10.00
   4   1  -4  167.48    8.70
   4   1  -4  164.08    8.60
   3   1  -4   66.59    4.10
   3   1  -4   58.19    3.70
   2   1  -4   33.10    3.10
   2   1  -4   34.30    2.90
  -1  -1   4  432.46   19.70
   1   1  -4  396.36   19.50
   1   1  -4  406.66   19.50
   0  -1   4   15.70    2.30
   0   1  -4   13.00    1.70
   1  -1   4  428.06   18.60
  -1   1  -4  401.96   18.40
  -1   1  -4  336.17   18.20
   2  -1   4   32.30    2.70
  -2   1  -4   28.30    2.60
  -2   1  -4   31.60    2.10
   3  -1   4   62.99    3.80
   3  -1   4   62.79    3.80
  -3   1  -4   60.59    3.50
  -3   1  -4   60.49    3.30
   4  -1   4  174.38    8.80
   4  -1   4  167.38    8.80
  -4   1  -4  170.38    8.40
  -4   1  -4  167.38    8.30
   5  -1   4  195.68    9.90
   5  -1   4  183.18    9.90
  -5   1  -4  190.08    9.40
  -5   1  -4  192.48    9.40
   6  -1   4   89.59    5.60
   6  -1   4   81.79    5.40
  -6   1  -4   86.09    4.90
  -6   1  -4   85.89    4.90
   7  -1   4   53.49    4.20
   7  -1   4   46.40    4.20
  -7   1  -4   45.10    3.50
  -7   1  -4   49.00    3.50
   8  -1   4  111.79    7.20
   8  -1   4  115.99    7.40
  -8   1  -4  113.79    6.30
  -8   1  -4  103.69    6.50
   9  -1   4  656.23   31.10
   9  -1   4  631.44   31.20
  -9   1  -4  621.44   30.20
  -9   1  -4  604.94   30.00
  10  -1   4   40.20    6.50
  10  -1   4   34.00    5.10
 -10   1  -4   25.30    4.30
  11  -1   4   71.59    7.90
  11  -1   4   50.69    6.20
  12  -1   4   42.60    6.40
  12  -1   4   46.60    8.10
  13  -1   4    5.50    6.50
  13  -1   4   -7.10    6.60
  14  -1   4   18.60    7.80
  15   1  -3  -11.10    7.50
 -14  -1   3  195.98   13.70
  14   1  -3  196.98   14.20
 -13  -1   3   25.20    5.00
  13   1  -3   25.30    7.00
 -12  -1   3   21.30    4.90
  12   1  -3   31.30    6.70
  11   1  -3   36.10    5.80
  10   1  -3  148.99   10.10
   9   1  -3   27.50    4.50
   9   1  -3   23.40    4.20
   9   1  -3   28.00    4.20
   8   1  -3  871.61   40.80
   8   1  -3  813.22   40.70
   7   1  -3   93.89    6.20
   7   1  -3  104.39    6.50
   6   1  -3  405.16   19.80
   6   1  -3  397.36   19.80
   5   1  -3  247.28   12.50
   5   1  -3  247.78   12.80
   4   1  -3   21.60    2.30
   4   1  -3   25.30    3.80
   3   1  -3  428.56   20.20
   3   1  -3  413.46   20.10
   2   1  -3  113.29    6.10
   2   1  -3  120.89    6.20
  -1  -1   3  535.45   23.50
   1   1  -3  488.35   23.40
   1   1  -3  467.85   23.40
   0  -1   3 1747.13   79.79
   0   1  -3 1678.13   79.59
   1  -1   3  469.95   22.20
   1  -1   3  488.65   22.30
  -1   1  -3  452.45   22.00
  -1   1  -3  474.85   22.10
   2  -1   3  113.69    5.60
   2  -1   3  108.19    5.50
  -2   1  -3   95.79    5.20
  -2   1  -3  104.59    5.30
   3  -1   3  431.16   20.10
   3  -1   3  423.16   20.10
  -3   1  -3  412.16   19.80
  -3   1  -3  412.16   19.80
   4  -1   3   26.50    2.40
   5  -1   3  255.37   12.60
   5  -1   3  245.28   12.50
  -5   1  -3  245.18   12.10
   6  -1   3  428.26   20.40
   6  -1   3  398.56   20.30
  -6   1  -3  416.36   19.90
   7  -1   3  103.49    6.70
   7  -1   3  112.29    6.70
  -7   1  -3  113.89    6.00
  -7   1  -3  106.89    6.10
   8  -1   3  844.82   42.10
   8  -1   3  885.01   42.20
  -8   1  -3  847.62   41.40
  -8   1  -3  913.61   41.20
   9  -1   3   30.30    4.50
   9  -1   3   33.30    4.30
  10  -1   3  153.18    9.10
  10  -1   3  136.69    9.40
 -10   1  -3  109.89    8.20
  11  -1   3   32.90    5.80
 -11   1  -3   29.20    4.60
  12  -1   3   21.90    6.30
  12  -1   3   21.70    4.80
  13  -1   3   19.30    7.10
  14  -1   3  227.88   15.80
  15  -1   3    7.00    8.60
  15   1  -2  127.19   12.20
 -14  -1   2   28.20    5.50
  14   1  -2   22.80    8.40
 -13  -1   2   12.50    4.40
  13   1  -2   17.10    6.70
 -12  -1   2   71.69    7.20
  12   1  -2   82.09    8.40
  11   1  -2   44.20    6.00
  10   1  -2  331.77   17.70
  10   1  -2  313.47   17.20
   9   1  -2  409.66   19.70
   9   1  -2  367.96   20.00
   8   1  -2   74.89    5.30
   8   1  -2   68.09    5.60
   7   1  -2  144.19    8.10
   7   1  -2  135.19    7.90
   6   1  -2   90.69    5.50
   6   1  -2   82.09    5.40
   5   1  -2  281.37   14.00
   5   1  -2  280.97   14.00
   4   1  -2 3512.15  163.38
   3   1  -2  104.19    5.70
   2   1  -2 1077.59   56.49
   2   1  -2 1349.27   56.69
   1   1  -2   32.40    1.90
   1   1  -2   30.70    1.90
   0  -1   2    0.30    0.50
   0   1  -2    0.40    0.30
   0   1  -2    0.30    0.40
   0   1  -2    0.20    0.40
   1  -1   2   28.70    1.80
   1  -1   2   28.30    1.80
  -1   1  -2   29.20    1.60
  -1   1  -2   31.50    2.00
   2  -1   2 1224.98   54.89
   2  -1   2 1133.99   54.79
  -2   1  -2 1155.78   54.59
  -2   1  -2 1184.38   54.69
   3  -1   2  104.09    5.60
   3  -1   2  102.79    5.50
  -3   1  -2   98.79    5.20
   5  -1   2  292.57   14.20
   5  -1   2  280.07   14.20
   6  -1   2   88.39    5.50
   6  -1   2   86.69    5.40
  -6   1  -2   88.49    4.90
   7  -1   2  132.29    7.80
   7  -1   2  138.19    7.90
  -7   1  -2  135.79    7.30
   8  -1   2   68.19    5.20
   8  -1   2   72.39    5.40
  -8   1  -2   58.79    4.80
   9  -1   2  391.06   19.90
  -9   1  -2  382.46   19.20
  10  -1   2  334.27   17.10
  10  -1   2  316.67   16.70
 -10   1  -2  273.07   15.70
  11  -1   2   31.90    6.10
 -11   1  -2   33.10    5.70
  12  -1   2   67.79    7.00
  12  -1   2   75.59    8.60
 -12   1  -2   52.79    6.60
  13  -1   2   12.30    6.60
  14  -1   2   37.20    9.60
  15  -1   2  144.69   12.80
  15   1  -1   52.99    9.90
  14   1  -1   22.40   10.80
 -13  -1   1   79.99    7.60
  13   1  -1   81.99    9.60
 -12  -1   1   17.90    4.30
  12   1  -1   34.10    7.10
 -11  -1   1  153.68   10.60
  11   1  -1  172.78   10.60
  10   1  -1   36.70    5.20
  10   1  -1   44.80    5.80
   9   1  -1  164.58   10.20
   9   1  -1  185.68   10.50
   8   1  -1  181.28   10.10
   8   1  -1  189.98   10.50
   7   1  -1  303.37   15.20
   7   1  -1  298.37   15.00
   7   1  -1  297.47   15.30
   6   1  -1    2.60    1.80
   6   1  -1    2.50    1.70
   5   1  -1 1436.46   67.89
   5   1  -1 1458.55   67.89
   4   1  -1  193.68    9.80
   4   1  -1  197.48    9.80
   3   1  -1  815.62   39.00
   3   1  -1  845.82   38.80
   2   1  -1  190.58    9.50
   2   1  -1  208.28    9.60
   2   1  -1  197.18    9.60
   0  -1   1  186.88    8.40
   0   1  -1  172.78    8.50
  -1   1  -1 4921.11  228.18
   2  -1   1  205.28   10.00
   2  -1   1  211.28   10.00
   3  -1   1  916.21   41.40
   3  -1   1  846.52   41.20
   4  -1   1  199.88    9.70
   4  -1   1  184.98    9.50
   6  -1   1    1.80    1.70
   7  -1   1  295.17   15.10
   8  -1   1  189.28   10.90
   8  -1   1  200.08   10.90
  -8   1  -1  199.08   10.20
   9  -1   1  174.88   10.20
   9  -1   1  167.38   10.10
  -9   1  -1  172.38    9.40
  10  -1   1   41.20    5.90
 -10   1  -1   37.60    4.50
  11  -1   1  224.58   13.90
  12  -1   1   22.30    5.00
  12  -1   1   25.30    6.40
 -12   1  -1   13.00    4.50
  13  -1   1   77.79    9.30
 -13   1  -1   90.09    7.90
  14  -1   1   31.30   17.00
  15  -1   1   55.89    9.80
  14   1   0   21.00   10.30
 -13  -1   0    2.70    4.10
  13   1   0    1.10    5.70
 -12  -1   0   49.20    6.10
  10   1   0  637.44   32.40
  10   1   0  679.83   33.00
   9   1   0   -1.20    2.50
   8   1   0   87.39    5.80
   8   1   0   74.09    5.40
   8   1   0   86.59    6.00
   7   1   0    4.00    1.90
   7   1   0    1.20    1.50
   6   1   0  145.99    8.10
   6   1   0  153.28    8.30
   6   1   0  169.48    8.60
   5   1   0    0.00    1.30
   5   1   0    1.10    1.40
   4   1   0 2996.40  138.69
   4   1   0 2961.90  138.59
   3   1   0    0.80    1.30
   3   1   0   -0.30    1.40
   3   1   0    2.70    1.20
   2   1   0 2401.76  114.09
   2   1   0 2544.85  114.19
   2   1   0 2421.96  114.09
   1   1   0    0.50    0.30
   1   1   0    0.70    0.40
   1   1   0    0.70    0.40
   1  -1   0    0.60    0.30
   1  -1   0    0.80    0.40
   2  -1   0 2423.26  113.29
   2  -1   0 2454.95  113.39
   3  -1   0   -0.30    1.30
   4  -1   0 2943.71  136.69
   4  -1   0 2925.11  136.49
   5  -1   0    0.00    1.30
   5  -1   0    2.90    1.40
   6  -1   0  167.98    9.00
   6  -1   0  165.88    9.00
   7  -1   0    2.20    1.90
   7  -1   0    1.40    1.70
   8  -1   0   88.69    6.20
   9  -1   0   -0.80    2.50
   9  -1   0   -1.80    2.30
  -9   1   0    0.40    1.90
  10  -1   0  650.93   33.00
  10  -1   0  669.53   33.20
 -10   1   0  669.63   32.30
  11  -1   0    4.80    5.50
 -11   1   0   -2.90    3.80
  12  -1   0   57.99    6.70
 -12   1   0   53.79    6.50
  13  -1   0   -1.60    5.90
 -13   1   0   -5.00    4.10
  14  -1   0   43.80   13.10
  15   1   1   54.19   10.30
  14   1   1   28.50   12.30
  13   1   1   91.09   10.00
 -12  -1  -1   17.40    4.40
  12   1   1   27.30    6.10
  12   1   1   13.60    4.90
 -11  -1  -1  175.38   10.40
  11   1   1  151.98   10.80
 -10  -1  -1   23.70    4.40
  10   1   1   32.30    4.70
   9   1   1  186.18   10.60
   9   1   1  167.68   10.00
   8   1   1  209.28   11.10
   8   1   1  194.38   11.10
   7   1   1  312.67   15.40
   7   1   1  299.17   15.00
   7   1   1  298.37   15.40
   6   1   1    4.80    1.70
   6   1   1    1.30    1.40
   6   1   1    2.30    1.70
   5   1   1 1457.25   67.99
   5   1   1 1453.25   68.49
   4   1   1  199.48    9.70
   4   1   1  185.28    9.40
   3   1   1  878.81   40.90
   3   1   1  868.71   41.00
   2   1   1  212.78   10.10
   2   1   1  203.08   10.20
   2   1   1  218.28   10.10
   2  -1  -1  218.48   10.50
   3  -1  -1  869.41   40.30
   3  -1  -1  850.91   40.40
   4  -1  -1  187.98    9.80
   4  -1  -1  204.08    9.90
   5  -1  -1 1522.55   70.39
   5  -1  -1 1480.55   70.59
   6  -1  -1    0.30    1.70
   6  -1  -1    4.50    1.80
   7  -1  -1  300.17   15.30
   7  -1  -1  296.47   15.10
   8  -1  -1  184.18   10.70
   8  -1  -1  198.68   10.80
   8  -1  -1  190.68   10.40
   9  -1  -1  173.88   10.30
  10  -1  -1   23.60    5.10
 -10   1   1   25.10    4.50
  11  -1  -1  211.68   15.60
  11  -1  -1  241.08   13.40
 -11   1   1  170.58   12.20
  12  -1  -1   21.10    4.80
  12  -1  -1   24.70    6.20
 -12   1   1   18.90    4.40
  13  -1  -1   97.29    9.90
 -13   1   1   80.69    7.60
  14  -1  -1   15.50   10.00
 -14   1   1   21.30    5.50
  15  -1  -1   58.49   10.40
  15   1   2  134.19   12.90
  14   1   2   28.70    9.30
  13   1   2   19.50    6.70
 -12  -1  -2   59.79    6.80
  12   1   2   51.89    6.30
 -11  -1  -2   37.40    5.60
 -10  -1  -2  303.87   15.90
  10   1   2  275.97   16.20
  10   1   2  339.97   17.10
   9   1   2  397.66   17.90
   9   1   2  287.67   17.70
   8   1   2   72.69    5.60
   8   1   2   65.79    5.10
   7   1   2  134.29    7.80
   7   1   2  140.99    8.00
   6   1   2   84.09    5.20
   6   1   2   89.79    5.40
   6   1   2   82.39    4.80
   5   1   2  278.07   14.30
   5   1   2  295.87   14.50
   5   1   2  291.97   14.00
   4   1   2 4761.02  221.08
   3   1   2  106.59    5.60
   3   1   2  102.29    5.70
   3   1   2  105.59    5.40
   2   1   2 1218.48   56.39
   2   1   2 1225.38   56.29
   2   1   2 1183.18   56.39
   1   1   2   29.60    1.80
   1   1   2   28.40    1.70
   1   1   2   33.70    1.90
   0  -1  -2    0.20    0.30
   0   1   2    0.30    0.50
   1  -1  -2   33.20    1.90
   1  -1  -2   31.30    1.80
   2  -1  -2 1255.57   57.39
   2  -1  -2 1203.08   57.29
   3  -1  -2  112.49    6.10
   5  -1  -2  263.17   13.10
   6  -1  -2   82.49    5.40
   6  -1  -2   92.39    5.50
   7  -1  -2  130.69    7.70
   7  -1  -2  141.39    8.00
   8  -1  -2   59.69    5.10
   8  -1  -2   62.39    5.20
   9  -1  -2  357.46   18.80
   9  -1  -2  357.26   18.30
  10  -1  -2  351.66   19.00
 -11   1   2   31.20    5.10
  12  -1  -2   83.39    8.80
  12  -1  -2   72.19    7.30
 -12   1   2   76.39    7.10
  13  -1  -2   16.30    6.50
 -13   1   2   10.90    4.60
  14  -1  -2   28.50    8.00
 -14   1   2   17.70    5.70
  15  -1  -2  127.09   12.20
  15   1   3   -5.00    8.30
  14   1   3  213.58   15.10
  13   1   3   29.10    7.30
  12   1   3   27.10    6.40
  12   1   3   18.60    4.90
 -11  -1  -3   21.30    4.40
  11   1   3   27.20    6.00
  10   1   3  159.78    9.70
  10   1   3  151.48   10.30
  -9  -1  -3   24.60    3.50
   9   1   3   33.10    4.60
   9   1   3   32.20    4.10
  -8  -1  -3  885.31   41.30
   8   1   3  884.31   41.80
   8   1   3  839.52   42.00
  -7  -1  -3  103.79    6.00
   7   1   3  109.79    6.50
   7   1   3  107.49    6.70
   6   1   3  426.36   20.50
   6   1   3  409.76   20.50
   5   1   3  245.78   12.80
   5   1   3  267.97   12.30
   5   1   3  250.87   12.70
   4   1   3   27.50    2.30
   4   1   3   27.80    2.00
   4   1   3   23.10    2.50
  -3  -1  -3  415.86   20.60
   3   1   3  432.56   21.00
   3   1   3  464.95   20.70
   3   1   3  442.36   20.90
   2   1   3  124.09    5.90
   2   1   3  114.99    6.20
   2   1   3  116.49    6.10
  -1  -1  -3  463.05   23.40
   1   1   3  511.65   23.50
   1   1   3  522.15   23.40
   0  -1  -3 1629.14   79.29
   0   1   3 1782.22   79.39
   1  -1  -3  486.95   23.00
   1  -1  -3  492.55   23.00
   2  -1  -3  116.69    6.00
   2  -1  -3  109.29    5.80
   3  -1  -3  432.26   20.70
   4  -1  -3   22.00    2.40
   4  -1  -3   26.80    2.70
   5  -1  -3  245.78   12.50
   6  -1  -3  398.86   19.90
   6  -1  -3  411.66   20.10
   7  -1  -3  105.99    6.60
   7  -1  -3  104.19    6.50
   8  -1  -3  900.41   43.60
   8  -1  -3  896.61   43.40
   9  -1  -3   22.60    4.40
   9  -1  -3   23.70    4.20
  10  -1  -3  150.28   10.10
  11  -1  -3   33.70    6.50
 -11   1   3   25.50    4.60
  12  -1  -3   24.80    5.10
  12  -1  -3   28.00    6.60
 -12   1   3   25.10    4.90
  13  -1  -3   24.70    6.80
 -13   1   3   19.80    4.70
  14  -1  -3  199.48   14.40
 -14   1   3  184.08   12.30
  15  -1  -3    7.00    8.30
  14   1   4   19.10    8.20
  13   1   4   16.10    7.30
  12   1   4   35.00    6.30
  12   1   4   51.59    8.40
  11   1   4   45.80    6.10
 -10  -1  -4   23.10    3.70
  10   1   4   35.00    4.70
  -9  -1  -4  591.54   30.70
  -9  -1  -4  658.23   30.70
   9   1   4  687.73   31.60
   9   1   4  627.24   31.80
  -8  -1  -4  122.89    6.60
  -8  -1  -4   99.89    6.40
   8   1   4  113.49    7.20
   8   1   4  119.09    7.50
  -7  -1  -4   45.00    3.70
   7   1   4   53.89    4.10
   7   1   4   47.80    4.30
  -6  -1  -4   79.89    4.80
   6   1   4   87.19    5.30
   6   1   4   86.69    5.50
  -5  -1  -4  191.78    9.60
   5   1   4  197.48   10.10
  -4  -1  -4  156.38    8.40
   4   1   4  189.38    9.20
   4   1   4  180.68    8.50
   4   1   4  168.78    8.90
   3   1   4   66.79    4.00
   3   1   4   65.39    3.50
   3   1   4   63.19    3.90
   2   1   4   33.10    2.80
   2   1   4   34.00    3.00
   2   1   4   29.90    2.20
  -1  -1  -4  407.76   19.70
   1   1   4  428.16   20.00
   0  -1  -4   12.70    1.70
   0   1   4   13.50    2.20
   1  -1  -4  412.96   19.50
   1  -1  -4  408.46   19.40
   2  -1  -4   28.70    2.60
   2  -1  -4   33.20    2.80
   3  -1  -4   65.69    4.20
   4  -1  -4  182.58    9.50
   5  -1  -4  182.58    9.80
   5  -1  -4  190.48    9.80
   6  -1  -4   81.19    5.50
   6  -1  -4   90.39    5.70
   7  -1  -4   46.10    4.30
   7  -1  -4   46.10    4.30
   8  -1  -4  104.39    7.00
   8  -1  -4  105.59    7.20
   9  -1  -4  602.94   29.90
   9  -1  -4  591.24   29.70
  10  -1  -4   44.70    5.70
  10  -1  -4   48.60    6.10
  11  -1  -4   85.09    8.50
  12  -1  -4   46.70    6.50
  12  -1  -4   50.89    7.80
 -12   1   4   35.60    6.60
  13  -1  -4   10.80    6.30
 -13   1   4    5.60    4.90
  14  -1  -4   20.60    7.90
 -14   1   4   24.40    5.80
 -15   1   4  202.18   14.60
  14   1   5  134.19   12.50
  13   1   5   20.20    7.20
  12   1   5   31.10    7.00
  12   1   5    8.10    5.20
  11   1   5   33.60    6.40
  11   1   5   27.70    5.80
 -10  -1  -5   98.89    7.50
  10   1   5   79.29    7.00
  10   1   5   87.39    7.80
  -9  -1  -5  364.16   18.40
   9   1   5  365.76   18.90
   9   1   5  372.66   19.40
  -8  -1  -5  204.18   12.10
  -8  -1  -5  255.77   12.30
   8   1   5  250.87   13.20
   8   1   5  249.68   12.90
  -7  -1  -5   35.50    3.20
   7   1   5   32.70    6.10
   7   1   5   32.70    3.70
  -6  -1  -5  402.36   19.50
  -6  -1  -5  408.16   19.70
   6   1   5  418.56   20.20
   6   1   5  406.06   20.30
   5   1   5  190.78    9.40
   5   1   5  164.38    9.40
  -4  -1  -5  561.44   28.60
   4   1   5  580.94   29.20
   4   1   5  647.44   28.50
   4   1   5  630.94   28.90
  -3  -1  -5  231.78   11.40
   3   1   5  236.18   11.70
   3   1   5  238.68   11.30
  -2  -1  -5 1330.57   63.49
   2   1   5 1391.36   63.79
   1   1   5 2642.24  123.09
   0   1   5 3654.93  169.98
   1  -1  -5 2518.75  115.09
   1  -1  -5 2428.16  115.09
   2  -1  -5 1367.36   63.19
   2  -1  -5 1334.97   63.09
   3  -1  -5  245.48   12.40
   3  -1  -5  250.37   12.20
   4  -1  -5  614.24   29.40
   5  -1  -5  162.18    9.40
   5  -1  -5  187.28    9.50
   6  -1  -5  407.06   20.40
   6  -1  -5  409.86   20.30
   7  -1  -5   27.10    3.80
   7  -1  -5   30.60    3.80
   8  -1  -5  237.58   13.00
   8  -1  -5  233.98   13.00
   9  -1  -5  343.27   18.50
   9  -1  -5  352.86   18.40
  10  -1  -5   94.39    8.10
  11  -1  -5   36.50    6.90
  12  -1  -5   20.60    6.30
  12  -1  -5   21.50    6.30
 -12   1   5   11.50    4.90
  13  -1  -5   10.40    6.70
 -13   1   5   11.40    4.80
  14  -1  -5  135.19   11.70
 -14   1   5  122.69   10.00
  13   1   6   10.70    7.20
  11   1   6   29.50    6.20
  11   1   6   39.40    7.50
 -10  -1  -6   90.39    7.40
  10   1   6  116.79    8.90
  10   1   6  102.19    7.90
  -9  -1  -6   95.89    6.20
   9   1   6   84.99    7.30
   9   1   6   99.89    7.20
  -8  -1  -6  276.07   13.20
   8   1   6  249.88   14.00
   8   1   6  241.98   13.70
  -7  -1  -6   44.70    3.90
   7   1   6   52.99    4.60
   7   1   6   51.29    4.70
  -6  -1  -6  256.17   12.80
   6   1   6  243.78   13.30
   6   1   6  268.87   13.30
  -5  -1  -6   30.70    3.20
   5   1   6   41.60    3.80
   5   1   6   43.80    3.90
  -4  -1  -6 1247.38   59.49
   4   1   6 1225.38   59.59
   4   1   6 1326.47   59.69
  -3  -1  -6  437.46   21.70
   3   1   6  465.65   22.10
   3   1   6  466.95   22.10
   2   1   6   62.69    5.80
  -1  -1  -6  300.57   14.50
   1   1   6  303.67   14.90
   0  -1  -6   47.60    3.00
   0   1   6   40.00    3.40
   1  -1  -6  288.27   13.90
   1  -1  -6  287.07   13.90
   2  -1  -6   49.20    3.30
   2  -1  -6   48.60    3.40
   3  -1  -6  484.05   23.70
   3  -1  -6  506.45   24.20
   4  -1  -6 1288.17   59.89
   4  -1  -6 1249.68   59.59
   5  -1  -6   39.60    4.20
   6  -1  -6  247.68   13.30
   6  -1  -6  254.67   13.30
   7  -1  -6   49.60    4.70
   8  -1  -6  226.98   12.50
   8  -1  -6  214.88   12.40
   9  -1  -6   88.59    7.10
   9  -1  -6   90.39    7.50
  10  -1  -6   94.69    8.20
  10  -1  -6   97.19    8.10
  11  -1  -6   40.80    7.20
  11  -1  -6   36.70    6.80
 -12   1   6   28.90    6.90
  13  -1  -6    1.30    6.80
 -13   1   6    6.10    4.60
  14  -1  -6    9.00    7.50
 -14   1   6   16.00    5.40
  12   1   7   18.00    6.90
  12   1   7   -2.70    5.70
  11   1   7  133.39   10.80
  11   1   7  117.59    9.80
 -10  -1  -7    3.20    2.90
  10   1   7    6.90    4.70
  10   1   7    4.00    3.90
  -9  -1  -7  592.84   28.50
   9   1   7  590.24   29.40
   9   1   7  578.14   29.70
  -8  -1  -7    6.40    2.20
   8   1   7    8.00    3.00
   8   1   7    8.60    3.40
  -7  -1  -7  129.59    6.90
   7   1   7  109.59    7.60
   7   1   7  111.69    7.40
  -6  -1  -7   99.79    6.10
   6   1   7   99.89    6.50
   6   1   7  104.69    6.70
  -5  -1  -7  869.21   42.20
   5   1   7  867.81   42.60
   5   1   7  942.71   42.70
  -4  -1  -7  422.06   21.40
   4   1   7  473.35   21.90
   4   1   7  441.36   21.80
  -3  -1  -7 3971.80  186.98
   3   1   7 4072.39  187.38
  -2  -1  -7   41.20    3.20
  -1  -1  -7 2379.56  115.59
   1   1   7 2585.44  115.99
   0  -1  -7  947.51   43.60
   0   1   7  911.11   43.90
   1  -1  -7 2400.16  113.19
   1  -1  -7 2459.45  113.19
   2  -1  -7   49.10    3.30
   2  -1  -7   44.30    4.80
   3  -1  -7 4062.09  189.68
   3  -1  -7 4089.59  189.88
   4  -1  -7  477.25   22.90
   4  -1  -7  456.85   23.00
   6  -1  -7   95.49    6.40
   6  -1  -7   96.49    6.50
   8  -1  -7    6.60    3.10
   8  -1  -7    9.40    3.20
   9  -1  -7  527.95   27.70
   9  -1  -7  564.04   27.90
  10  -1  -7    2.50    3.60
  10  -1  -7    3.70    3.80
  11  -1  -7  123.09   10.30
  11  -1  -7  122.39   10.40
  12  -1  -7    5.20    6.00
 -12   1   7    5.60    4.80
  13  -1  -7   23.60    7.90
 -13   1   7   18.40    5.40
  14  -1  -7   48.70    9.50
 -14   1   7   67.39    8.80
  12   1   8   42.10    8.10
  11   1   8   26.20    6.30
  11   1   8   44.20    8.50
 -10  -1  -8  291.87   16.40
  10   1   8  284.77   16.90
  10   1   8  286.87   16.50
  -9  -1  -8   28.10    4.50
   9   1   8   31.80    5.60
  -8  -1  -8  460.75   22.10
   8   1   8  433.96   23.00
   8   1   8  448.36   22.90
  -7  -1  -8  109.69    6.70
   7   1   8  106.49    7.50
   7   1   8  103.09    7.30
  -6  -1  -8   69.89    5.00
  -5  -1  -8   30.50    3.30
   5   1   8   31.40    3.90
  -4  -1  -8 1713.23   82.19
   4   1   8 1798.72   82.59
  -3  -1  -8  192.58   10.00
   3   1   8  198.88   10.60
  -2  -1  -8  924.01   45.00
   2   1   8  990.40   45.50
  -1  -1  -8  104.49    5.80
   1   1   8  109.89    6.40
   0   1   8    7.70    2.00
   1  -1  -8  101.39    5.60
   1  -1  -8  102.49    5.70
   2  -1  -8  909.91   43.30
   2  -1  -8  926.21   43.40
   3  -1  -8  188.98   10.20
   3  -1  -8  193.38   10.00
   4  -1  -8 1700.73   80.89
   4  -1  -8 1741.93   81.09
   5  -1  -8   33.10    4.30
   6  -1  -8   62.99    5.40
   6  -1  -8   60.59    5.30
   7  -1  -8   90.69    7.10
   7  -1  -8  105.09    7.20
   8  -1  -8  410.66   22.10
   8  -1  -8  438.96   22.10
   9  -1  -8   22.70    7.50
   9  -1  -8   29.60    5.60
  10  -1  -8  285.47   16.50
  10  -1  -8  264.57   16.00
  11  -1  -8   25.80    6.40
  11  -1  -8   22.90    6.50
  12  -1  -8   82.29    9.60
 -12   1   8   67.89    8.10
  13  -1  -8   15.30    7.00
 -13   1   8   13.40    6.10
 -14   1   8   10.70    5.10
  12   1   9   22.20    7.10
  11   1   9  171.18   13.60
 -10  -1  -9   38.90    5.80
  10   1   9   57.59    7.60
  -9  -1  -9  373.86   19.20
   9   1   9  388.76   21.40
  -8  -1  -9  309.27   16.80
   8   1   9  355.46   18.00
  -7  -1  -9  217.48   12.00
   7   1   9  240.98   13.00
  -6  -1  -9   36.50    3.80
   6   1   9   38.80    5.00
  -5  -1  -9  625.84   31.30
   5   1   9  683.83   32.20
  -4  -1  -9  292.27   14.70
   4   1   9  296.77   15.40
  -3  -1  -9  555.44   26.30
   3   1   9  542.85   26.90
  -2  -1  -9   48.30    3.50
   2   1   9   45.60    4.40
  -1  -1  -9  245.78   12.40
   1   1   9  251.67   12.90
   0  -1  -9   41.30    3.00
   0  -1  -9   37.40    3.10
   0   1   9   31.00    3.70
   1  -1  -9  242.18   11.90
   1  -1  -9  229.78   11.80
   2  -1  -9   43.10    3.60
   2  -1  -9   47.20    3.70
   3  -1  -9  540.65   26.50
   3  -1  -9  547.35   26.40
   4  -1  -9  283.47   14.80
   4  -1  -9  295.27   15.10
   5  -1  -9  654.63   32.00
   6  -1  -9   32.90    4.80
   6  -1  -9   37.00    4.80
   7  -1  -9  211.48   12.20
   7  -1  -9  206.98   12.20
   8  -1  -9  331.37   17.80
   8  -1  -9  313.27   17.50
   9  -1  -9  364.36   19.90
   9  -1  -9  367.46   20.20
  10  -1  -9   50.99    7.90
  10  -1  -9   47.80    7.00
  11  -1  -9  183.28   16.10
  11  -1  -9  224.28   18.70
  12  -1  -9   36.80    7.60
 -12   1   9   27.20    5.90
  13  -1  -9   17.20    7.10
 -13   1   9   22.50    5.80
  12   1  10    3.10    7.70
  11   1  10   39.30    8.30
 -10  -1 -10   10.80    5.00
  10   1  10   23.00    6.40
  -9  -1 -10  116.79    8.20
   9   1  10  124.69    9.80
  -8  -1 -10  190.48   10.50
   8   1  10  180.48   11.80
  -7  -1 -10  158.38    9.30
   7   1  10  172.38   10.60
  -6  -1 -10  235.98   12.40
   6   1  10  240.38   13.50
  -5  -1 -10   52.69    4.20
   5   1  10   42.20    5.10
  -4  -1 -10  217.28   11.20
  -3  -1 -10   26.80    3.00
   3   1  10   26.20    4.00
  -2  -1 -10   81.69    5.10
   2   1  10   81.19    5.80
  -1  -1 -10   68.29    4.40
   1   1  10   62.29    5.00
   0  -1 -10   55.99    3.80
   0   1  10   48.00    4.50
   1  -1 -10   64.49    4.30
   1  -1 -10   60.29    4.10
   2  -1 -10   73.89    5.10
   2  -1 -10   80.09    5.20
   3  -1 -10   27.90    3.80
   3  -1 -10   25.00    3.40
   4  -1 -10  194.28   11.00
   4  -1 -10  211.88   11.50
   5  -1 -10   42.20    5.10
   6  -1 -10  205.68   12.10
   6  -1 -10  211.28   12.10
   7  -1 -10  155.48   10.20
   7  -1 -10  159.28   10.10
   8  -1 -10  153.88   10.20
   9  -1 -10  124.99   10.10
   9  -1 -10  106.79    9.10
  10  -1 -10   24.20    6.30
  10  -1 -10   13.70    5.20
  11  -1 -10   51.79    8.40
  11  -1 -10   60.89    9.80
  12  -1 -10   15.10    7.10
  12  -1 -10   17.10    8.10
 -12   1  10    8.20    5.10
  13  -1 -10   48.90    9.50
 -13   1  10   81.19    8.40
  12   1  11   23.00    6.50
  11   1  11   18.30    6.50
  10   1  11  103.99   10.00
  -9  -1 -11    2.80    3.10
   9   1  11    7.10    5.10
  -8  -1 -11  215.58   12.30
   8   1  11  208.58   13.30
  -7  -1 -11  200.68   10.90
   7   1  11  193.08   12.20
  -6  -1 -11   43.90    4.20
   6   1  11   39.70    6.00
  -5  -1 -11   89.09    5.70
   5   1  11   82.19    6.90
  -4  -1 -11   20.10    3.10
   4   1  11   17.90    4.10
  -3  -1 -11   29.50    3.30
   3   1  11   30.20    4.10
  -2  -1 -11   85.99    5.20
   2   1  11   68.99    6.10
  -1  -1 -11   33.50    3.20
   1   1  11   25.30    4.00
   0  -1 -11  106.79    6.30
   0  -1 -11  105.49    6.20
   0   1  11  108.59    7.00
   1  -1 -11   30.60    3.30
   1  -1 -11   27.90    3.30
   2  -1 -11   91.69    5.70
   2  -1 -11   77.59    5.60
   3  -1 -11   27.20    3.90
   3  -1 -11   32.90    3.70
   4  -1 -11   20.50    4.10
   4  -1 -11   20.60    3.70
   5  -1 -11   76.49    6.50
   6  -1 -11   30.10    5.30
   6  -1 -11   36.20    5.30
   7  -1 -11  179.78   11.50
   7  -1 -11  185.38   11.30
   8  -1 -11  206.08   12.90
   8  -1 -11  179.98   12.80
   9  -1 -11    2.40    4.30
   9  -1 -11    1.70    4.70
  10  -1 -11  125.89   11.10
  10  -1 -11   95.59    9.60
  11  -1 -11   21.90    6.90
  12  -1 -11   36.30    8.10
  12  -1 -11   29.90    7.20
 -12   1  11   24.00    6.70
 -13   1  11   32.70    9.40
  11   1  12   26.50    6.90
  10   1  12    2.70    5.80
  -9  -1 -12  202.78   12.60
   9   1  12  226.68   14.20
  -8  -1 -12   52.49    5.60
   8   1  12   56.79    7.50
  -7  -1 -12   74.19    5.90
   7   1  12   70.89    7.90
  -6  -1 -12  101.89    6.70
   6   1  12  101.89    8.20
  -5  -1 -12   70.69    5.20
   5   1  12   63.39    6.40
  -4  -1 -12  361.46   18.20
   4   1  12  366.16   19.00
  -3  -1 -12  256.37   13.30
   3   1  12  259.27   14.00
  -2  -1 -12  687.63   33.00
   2   1  12  686.33   33.60
  -1  -1 -12   51.39    4.20
  -1  -1 -12   63.19    4.40
   1   1  12   48.00    5.30
   0  -1 -12    6.20    2.00
   0  -1 -12    7.30    2.10
   0   1  12    5.50    2.70
   1  -1 -12   64.99    6.70
   1  -1 -12   56.99    4.50
   2  -1 -12  641.84   32.20
   2  -1 -12  686.93   32.20
   3  -1 -12  262.87   14.40
   3  -1 -12  278.07   14.30
   4  -1 -12  346.37   18.20
   4  -1 -12  358.76   18.40
   5  -1 -12   68.39    6.50
   6  -1 -12   98.89    7.60
   6  -1 -12   91.69    7.70
   7  -1 -12   64.79    7.20
   7  -1 -12   67.09    6.70
   8  -1 -12   63.59    8.20
   8  -1 -12   48.60    6.70
   9  -1 -12  203.58   13.90
   9  -1 -12  182.48   12.70
  10  -1 -12   -0.10    5.20
  10  -1 -12    6.30    6.20
  11  -1 -12   35.70   10.30
  11  -1 -12   25.00    6.90
  12  -1 -12   21.80    7.80
 -12   1  12    8.20    5.50
  11   1  13   85.49    9.10
  10   1  13   66.39    8.50
  -9  -1 -13  196.38   12.40
   9   1  13  205.98   15.30
  -8  -1 -13  254.67   14.30
   8   1  13  248.78   15.70
  -7  -1 -13   36.40    4.90
   7   1  13   39.00    7.20
  -6  -1 -13   49.60    5.10
   6   1  13   54.39    7.70
  -5  -1 -13   52.79    4.80
   5   1  13   60.59    6.60
  -4  -1 -13   25.50    4.00
   4   1  13   21.70    4.90
  -3  -1 -13  812.32   39.40
   3   1  13  830.22   40.10
  -2  -1 -13  232.58   11.90
  -2  -1 -13  215.48   11.70
   2   1  13  220.88   12.60
  -1  -1 -13  256.07   13.50
  -1  -1 -13  256.07   13.40
   1   1  13  268.47   14.30
   0  -1 -13   71.29    5.40
   0  -1 -13   77.99    5.20
   1  -1 -13  250.37   13.60
   1  -1 -13  268.07   13.70
   2  -1 -13  207.68   11.70
   2  -1 -13  222.48   11.90
   3  -1 -13  663.13   36.60
   3  -1 -13  846.62   36.90
   5  -1 -13   58.89    6.50
   6  -1 -13   43.00    6.00
   6  -1 -13   51.59    6.40
   7  -1 -13   33.80    6.10
   7  -1 -13   40.00    7.00
   8  -1 -13  241.88   14.80
   8  -1 -13  206.28   13.60
   9  -1 -13  189.78   13.70
   9  -1 -13  214.78   17.80
  10  -1 -13   69.29    9.70
  10  -1 -13   46.50    7.70
  11  -1 -13   97.49   13.70
 -11   1  13  100.99   11.60
  12  -1 -13   42.30   11.10
 -12   1  13   54.79    8.90
  11   1  14    9.80    5.80
  10   1  14   63.39    8.40
  -9  -1 -14   38.70    7.10
  -8  -1 -14  216.28   12.90
   8   1  14  216.68   14.20
  -6  -1 -14   74.59    6.70
   6   1  14   69.29    7.80
  -5  -1 -14   18.10    4.20
   5   1  14   26.40    5.80
  -4  -1 -14  617.84   30.60
   4   1  14  631.14   31.40
  -3  -1 -14  371.76   18.30
  -3  -1 -14  342.17   18.00
   3   1  14  362.56   19.20
  -2  -1 -14  463.65   23.50
  -2  -1 -14  472.25   23.70
   2   1  14  503.35   24.70
  -1  -1 -14   22.40    3.60
  -1  -1 -14   29.90    3.80
   0  -1 -14    1.40    2.20
   0  -1 -14    3.00    2.70
   1  -1 -14   22.50    4.20
   1  -1 -14   24.40    4.10
   2  -1 -14  471.25   23.80
   2  -1 -14  473.65   23.70
   3  -1 -14  362.86   19.70
   3  -1 -14  398.96   19.90
   4  -1 -14  575.94   30.00
   4  -1 -14  627.54   30.20
   5  -1 -14   32.50    6.00
   6  -1 -14   73.19    7.50
   6  -1 -14   56.99    6.40
   7  -1 -14   16.40    4.80
   8  -1 -14  209.48   14.40
   8  -1 -14  200.18   13.00
   9  -1 -14   47.10    7.40
  10  -1 -14   58.39   10.80
  10  -1 -14   67.89    9.70
  11  -1 -14    7.70    7.10
 -11   1  14    7.10    4.90
 -12   1  14   15.10    5.60
  11   1  15  120.39    8.70
  10   1  15    4.40    5.70
  -9  -1 -15  116.09    9.40
   9   1  15  134.79   10.70
  -8  -1 -15  149.49   10.40
   8   1  15  141.99   11.70
  -7  -1 -15   45.90    6.60
   7   1  15   40.50    8.20
   6   1  15   12.60    5.10
  -5  -1 -15  124.39    9.00
  -5  -1 -15  150.38    9.30
   5   1  15  148.19   10.50
  -4  -1 -15   38.70    5.20
  -4  -1 -15   55.29    5.80
   4   1  15   51.59    7.00
  -3  -1 -15  509.15   28.10
  -3  -1 -15  497.15   25.80
   3   1  15  570.14   27.80
  -2  -1 -15  107.09    7.10
   2   1  15  106.59    8.50
  -1  -1 -15  141.99    9.00
  -1  -1 -15  149.49    9.10
   0  -1 -15   -3.50    2.90
   0  -1 -15   -0.90    2.30
   1  -1 -15  133.39    8.60
   1  -1 -15  131.69    8.70
   2  -1 -15  128.89    8.50
   2  -1 -15  115.79    8.50
   3  -1 -15  541.85   28.50
   3  -1 -15  583.94   29.50
   4  -1 -15   37.20    5.70
   5  -1 -15  148.69   10.60
   6  -1 -15   15.80    5.40
   6  -1 -15   27.60    5.40
   7  -1 -15   21.50    6.10
   8  -1 -15  111.49    9.70
   8  -1 -15  144.49   11.80
   9  -1 -15  117.69   11.50
   9  -1 -15  129.69   11.30
  10  -1 -15   -0.10    6.40
 -10   1  15    1.30    4.10
  11  -1 -15   43.00   11.10
 -11   1  15   48.20    7.90
  10   1  16   62.69   10.30
  -8  -1 -16   57.89    7.70
   8   1  16   67.69    8.80
  -7  -1 -16   76.69    7.80
   7   1  16   55.79    9.00
  -6  -1 -16   34.50    6.20
   6   1  16   10.20    5.70
  -5  -1 -16   10.90    4.10
   5   1  16    8.20    5.30
  -4  -1 -16  166.08   10.30
  -4  -1 -16  133.89    9.40
   4   1  16  164.18   11.30
  -3  -1 -16  240.08   14.70
  -3  -1 -16  266.97   14.00
   3   1  16  230.68   14.80
  -2  -1 -16  239.88   13.80
  -2  -1 -16  250.87   14.30
  -1  -1 -16   37.10    6.30
  -1  -1 -16   58.99    6.10
   0  -1 -16   91.19    7.20
   0  -1 -16   73.29    8.20
   1  -1 -16   40.90    6.90
   1  -1 -16   49.10    6.00
   2  -1 -16  215.78   12.80
   2  -1 -16  217.38   13.00
   3  -1 -16  255.97   14.60
   3  -1 -16  235.38   14.20
   4  -1 -16  144.99   10.50
   4  -1 -16  162.08   11.10
   5  -1 -16    7.20    4.80
   6  -1 -16   10.70    5.80
   6  -1 -16   13.00    4.50
   7  -1 -16   64.79    9.30
   7  -1 -16   61.89    7.20
   8  -1 -16   67.79    9.40
  10  -1 -16   19.10    7.00
 -10   1  16    7.10    6.00
  10   1  17  151.18   10.50
   9   1  17   30.20    6.90
  -8  -1 -17   66.69    7.80
  -7  -1 -17    8.90    4.80
   7   1  17   11.40    6.20
   6   1  17   20.60    6.50
  -5  -1 -17   62.69    7.00
   5   1  17   46.10    8.10
  -4  -1 -17   32.70    6.10
  -4  -1 -17   24.30    4.90
   4   1  17   19.40    5.70
  -3  -1 -17  169.68   11.10
  -3  -1 -17  187.18   11.50
  -2  -1 -17   66.19    7.10
  -2  -1 -17   57.99    6.80
  -1  -1 -17   45.20    6.20
  -1  -1 -17   56.79    6.60
   0  -1 -17   50.29    6.50
   0  -1 -17   46.50    6.40
   1  -1 -17   48.10    6.70
   1  -1 -17   50.49    6.70
   2  -1 -17   65.79    7.50
   2  -1 -17   63.59    7.20
   3  -1 -17  175.48   11.90
   3  -1 -17  181.88   11.70
   4  -1 -17   24.70    5.30
   4  -1 -17   21.70    4.70
   5  -1 -17   40.00    6.30
   5  -1 -17   51.89    7.50
   6  -1 -17   27.80    6.40
   7  -1 -17   11.10    6.20
   8  -1 -17   76.39   10.40
   9  -1 -17   10.90    6.40
  -9   1  17    8.30    5.20
  10  -1 -17    9.50    6.40
 -10   1  17    9.70    6.10
  -7  -1 -18   91.89    9.20
   7   1  18  117.99   14.10
  -6  -1 -18   15.20    5.40
   6   1  18   19.80    6.70
  -5  -1 -18    9.50    4.70
  -4  -1 -18    0.70    4.40
  -3  -1 -18   81.29    7.70
  -3  -1 -18   97.59    8.40
  -2  -1 -18   37.20    6.60
  -2  -1 -18   22.80    5.10
  -1  -1 -18   88.19    8.30
  -1  -1 -18  109.29    8.80
   0  -1 -18   49.60    7.00
   0  -1 -18   51.79    7.00
   1  -1 -18   96.69    8.70
   1  -1 -18  110.09    8.80
   2  -1 -18   38.90    6.70
   2  -1 -18   35.30    6.90
   3  -1 -18   94.89    8.70
   3  -1 -18  101.19    9.00
   4  -1 -18    0.60    4.80
   5  -1 -18    0.40    5.40
   6  -1 -18   15.80    6.10
   7  -1 -18   83.89   12.30
  -7   1  18  102.19   10.10
   8  -1 -18   21.30    6.60
  -8   1  18   11.20    7.20
   9  -1 -18   31.00    7.00
  -7  -1 -19   13.40    5.90
  -6  -1 -19   24.80    5.80
  -5  -1 -19   24.40    5.50
  -4  -1 -19   11.70    5.10
  -3  -1 -19   35.50    6.30
  -2  -1 -19   65.59    8.00
  -2  -1 -19   48.30    7.50
  -1  -1 -19   11.00    4.80
  -1  -1 -19   10.30    5.20
   0  -1 -19   46.20    7.30
   0  -1 -19   37.90    7.10
   1  -1 -19   16.10    5.40
   1  -1 -19   13.20    5.20
   2  -1 -19   69.19    7.90
   2  -1 -19   65.49    8.10
   3  -1 -19   24.40    5.80
   3  -1 -19   29.30    6.30
   4  -1 -19    7.00    5.20
   5  -1 -19   26.10    6.80
   6  -1 -19   19.70    6.60
   7  -1 -19   22.60    6.60
   8  -1 -19   98.19    9.30
  -7  -1 -20   64.59   10.20
  -6  -1 -20   17.80    7.90
  -5  -1 -20   27.70    6.40
  -4  -1 -20  150.18   13.70
  -3  -1 -20    8.30    5.80
  -2  -1 -20  118.79   10.20
  -1  -1 -20   60.19    8.20
  -1  -1 -20   50.59    9.00
   0  -1 -20   43.30    7.40
   0  -1 -20   48.40    8.20
   1  -1 -20   59.99    7.90
   1  -1 -20   60.09    8.30
   2  -1 -20  108.49    9.90
   2  -1 -20  123.79   10.10
   3  -1 -20   13.70    6.00
   4  -1 -20  127.99   10.60
   5  -1 -20   28.30    6.60
   6  -1 -20   25.50    6.60
   7  -1 -20   68.39    8.20
  -5  -1 -21   18.60    6.50
  -4  -1 -21   46.40    8.00
  -3  -1 -21  129.19   10.80
  -2  -1 -21   58.29    8.70
  -1  -1 -21   85.09    9.70
   0  -1 -21   16.30    6.80
   1  -1 -21   74.69    8.40
   1  -1 -21   72.99    9.20
   2  -1 -21   74.99    8.20
   3  -1 -21  118.79   10.00
   4  -1 -21   48.90   11.00
   5  -1 -21   42.90    7.00
  -3  -1 -22   65.89    8.70
  -2  -1 -22   86.19   12.70
  -1  -1 -22   14.10    6.10
   0  -1 -22    7.60   10.40
   0  -1 -22   11.30    6.00
   0   2 -22   13.20    6.50
  -1   2 -22   47.70    8.00
  -1   2 -22   60.59    8.60
  -2   2 -22   30.80   10.20
  -3   2 -22    7.50    5.90
   5   2 -21   14.60    5.80
   4   2 -21   20.80    6.10
   3   2 -21   70.89   12.40
   1   2 -21   24.40    7.10
   0   2 -21  113.59   10.40
   0   2 -21   98.49   10.20
  -1   2 -21   23.30    6.00
  -2   2 -21   11.60    5.80
  -3   2 -21  126.09   10.70
  -4   2 -21   27.50    6.70
  -5   2 -21   15.50    5.80
   7   2 -20   34.30    6.80
   6   2 -20   32.40    8.70
   5   2 -20   62.39    8.00
   4   2 -20    5.70    5.30
   3   2 -20    1.10    7.80
   2   2 -20   62.19    7.90
   1   2 -20   62.79    8.40
   1   2 -20   62.29    8.50
   1   2 -20   68.09    7.70
   0   2 -20   33.30    6.70
  -1   2 -20   61.39    8.40
  -2   2 -20   77.79    9.10
  -3   2 -20    5.80    5.60
  -4   2 -20   12.40    6.00
  -5   2 -20   69.59    8.40
  -6   2 -20   30.70    7.40
   8   2 -19   46.90    7.50
   7   2 -19   26.20    6.80
   6   2 -19   80.19    8.80
   5   2 -19   -0.40    5.10
   4   2 -19    9.60    5.50
   3   2 -19   21.20    5.60
   2   2 -19   39.50    7.30
   2   2 -19   37.20    6.70
   2   2 -19   37.90    7.70
   1   2 -19   61.99    7.70
   1   2 -19   45.10    7.00
   0   2 -19   70.99    8.30
   0   2 -19   67.69    7.40
  -1   2 -19   57.09    8.00
  -2   2 -19   36.40    7.20
  -3   2 -19   42.30    7.20
  -4   2 -19   10.30    5.20
  -5   2 -19    8.10    5.20
   6  -2  19   74.19    9.20
  -6   2 -19   77.99    8.50
   7  -2  19   36.60    7.60
   9   2 -18   47.00    7.70
   8   2 -18    3.60    6.10
   7   2 -18   43.40    9.80
   6   2 -18   23.30    6.20
   5   2 -18   17.90    5.80
   4   2 -18    1.20    4.80
   3   2 -18   16.60    6.00
   3   2 -18   14.80    4.80
   2   2 -18   20.30    5.20
   2   2 -18   20.90    5.30
   1   2 -18  117.79    9.50
   1   2 -18  127.79    9.70
   0   2 -18   15.30    4.70
   0   2 -18   10.00    4.80
  -1   2 -18  103.49    8.80
  -1   2 -18  126.69    9.40
  -2   2 -18   14.60    5.10
  -3   2 -18    8.50    4.90
   4  -2  18   -0.40    5.50
  -4   2 -18   -0.40    4.30
   5  -2  18   18.20    6.60
  -5   2 -18   34.40    6.70
   6  -2  18   22.20    6.80
  -6   2 -18   15.60    5.40
   7  -2  18   44.40   13.00
  -7   2 -18   33.30    6.40
   8  -2  18   10.90    6.30
   9  -2  18   61.89    7.60
 -10  -2  17   49.99    6.20
  10   2 -17   43.50    7.30
   9   2 -17   12.60    6.60
   8   2 -17   92.39   12.60
   7   2 -17   20.90    6.10
   6   2 -17    9.60    5.40
   5   2 -17   24.70    5.80
   4   2 -17   59.39    7.20
   3   2 -17   45.70    7.70
   3   2 -17   47.40    7.00
   3   2 -17   53.79    6.80
   2   2 -17  135.29    9.90
   2   2 -17  136.69   10.00
   1   2 -17   66.49    7.40
   1   2 -17   69.29    7.30
   0   2 -17    8.00    4.20
   0   2 -17    6.60    3.80
  -1   2 -17   59.59    6.70
  -1   2 -17   64.29    7.00
  -2   2 -17  104.19    8.60
  -2   2 -17  131.49    9.10
   3  -2  17   47.60    7.60
  -3   2 -17   52.99    6.80
   4  -2  17   61.39    8.10
  -4   2 -17   64.89    7.00
   5  -2  17   26.70    6.80
  -5   2 -17   27.10    4.90
   6  -2  17    6.50    6.10
  -6   2 -17    2.00    4.30
   7  -2  17   25.50    7.00
  -7   2 -17   21.60    5.80
   8  -2  17   92.39   12.10
  -8   2 -17   63.69    8.20
   9  -2  17   19.70    6.50
  10  -2  17   80.19    7.70
  10   2 -16   32.30    7.30
   9   2 -16   73.69   11.70
   8   2 -16   21.70    6.90
   7   2 -16  214.08   14.40
   6   2 -16   43.20    7.60
   5   2 -16    5.50    4.20
   4   2 -16   86.39    8.00
   3   2 -16   58.79   12.10
   2   2 -16   71.09    7.10
   2   2 -16   74.79    7.30
   1   2 -16  339.27   18.80
   1   2 -16  325.67   17.80
   0   2 -16   30.90    5.00
   0   2 -16   27.70    5.30
  -1   2 -16  318.77   16.70
  -1   2 -16  300.77   16.40
   2  -2  16   60.59    7.30
  -2   2 -16   64.89    6.20
  -2   2 -16   75.09    6.60
  -3   2 -16   11.00    3.60
   4  -2  16   83.29    8.70
  -4   2 -16   85.09    7.30
   5  -2  16    5.70    5.00
  -5   2 -16    7.70    3.80
   6  -2  16   39.10    8.10
  -6   2 -16   40.60    6.20
   7  -2  16  210.18   14.60
  -7   2 -16  217.58   13.10
   8  -2  16   17.90    6.80
  -8   2 -16   12.80    5.30
   9  -2  16   74.59    9.50
  10  -2  16   36.40    7.80
  11   2 -15   37.10    7.90
  11   2 -15   39.50    9.80
  10   2 -15   26.90    7.30
   9   2 -15   99.79   10.30
   8   2 -15  141.69   11.70
   7   2 -15   67.19    8.80
   6   2 -15    6.10    4.40
   6   2 -15   12.10    5.70
   5   2 -15   12.00    3.40
   5   2 -15   15.60    4.30
   4   2 -15  122.59    9.60
   4   2 -15  109.29    8.70
   3   2 -15   64.29    7.10
   2   2 -15  199.78   12.10
   2   2 -15  213.58   12.30
   1   2 -15   31.30    4.90
   1   2 -15   29.40    5.10
   0   2 -15   29.20    4.50
   0   2 -15   32.60    4.60
   1  -2  15   28.80    5.40
  -1   2 -15   39.70    4.70
  -1   2 -15   33.60    4.70
   2  -2  15  184.58   11.90
  -2   2 -15  199.88   11.00
  -2   2 -15  179.68   10.70
   3  -2  15   53.99    6.90
  -3   2 -15   54.19    5.90
  -3   2 -15   71.39    8.90
   4  -2  15  107.69    9.20
  -4   2 -15  120.39    8.00
   5  -2  15   15.80    5.40
  -5   2 -15   14.00    3.50
   6  -2  15    6.60    5.10
  -6   2 -15    7.40    3.60
   7  -2  15   74.69    9.40
  -7   2 -15   74.89    7.30
   8  -2  15  139.19   11.80
  -8   2 -15  136.99   10.00
   9  -2  15  100.29   10.10
  10  -2  15   30.30    7.40
  11  -2  15   25.30    6.50
  11   2 -14    2.80    6.30
  11   2 -14    6.00    5.60
  10   2 -14   42.80    8.70
   9   2 -14   30.90    7.20
   8   2 -14   10.80    6.00
   7   2 -14  189.98   12.00
   7   2 -14  215.08   13.40
   6   2 -14   38.60    5.40
   6   2 -14   34.80    6.40
   5   2 -14   13.20    3.50
   5   2 -14   10.10    3.90
   4   2 -14   67.69    6.80
   4   2 -14   71.29    7.40
   3   2 -14  152.18    9.30
   3   2 -14  119.49    8.70
   2   2 -14   96.09    7.10
   2   2 -14   95.09    7.20
   1   2 -14  120.89    8.00
   1   2 -14  130.49    8.10
   0   2 -14    5.80    2.40
   0   2 -14    5.60    2.70
   1  -2  14  117.49    8.80
  -1   2 -14  138.59    8.10
  -1   2 -14  138.09    8.10
   2  -2  14   90.09    7.50
  -2   2 -14  102.59    6.80
  -2   2 -14   96.59    6.60
   3  -2  14  114.69    9.10
  -3   2 -14  148.09    8.50
  -3   2 -14  141.09    8.20
   4  -2  14   95.59    7.90
  -4   2 -14   79.49    5.80
  -4   2 -14   94.89    6.80
   5  -2  14   13.50    4.30
   6  -2  14   40.30    7.30
  -6   2 -14   42.40    5.60
   7  -2  14  218.98   14.80
  -7   2 -14  235.28   13.10
   8  -2  14   16.30    6.40
  -8   2 -14   12.60    4.30
   9  -2  14   28.90    8.30
  10  -2  14   33.60    7.60
  11  -2  14    7.40    6.00
 -12  -2  13   14.70    5.60
  11   2 -13   -2.30    6.80
  10   2 -13   59.49    9.60
   9   2 -13  146.99   16.40
   9   2 -13  111.19    9.50
   8   2 -13   19.60    4.90
   7   2 -13   95.19    8.70
   6   2 -13  127.89    9.30
   6   2 -13  133.99    8.70
   5   2 -13   39.60    5.50
   5   2 -13   39.60    4.90
   4   2 -13  205.88   11.50
   4   2 -13  180.38   11.30
   3   2 -13  216.58   13.30
   3   2 -13  270.97   13.60
   2   2 -13   95.09    6.60
   2   2 -13   77.89    6.20
   1   2 -13   94.29    6.40
   1   2 -13   93.09    6.30
   0  -2  13    2.50    2.40
   0   2 -13    4.70    2.10
   0   2 -13    5.40    2.40
   1  -2  13   90.89    6.90
  -1   2 -13   96.89    6.70
  -1   2 -13   97.39    6.20
   2  -2  13   67.69    6.10
  -2   2 -13   78.29    5.40
   3  -2  13  276.67   14.20
  -3   2 -13  243.48   12.70
  -3   2 -13  225.68   13.00
   4  -2  13  169.08   10.60
  -4   2 -13  191.88    9.70
  -4   2 -13  147.29    9.30
   5  -2  13   38.90    6.10
  -5   2 -13   39.70    4.50
   6  -2  13  148.49   10.50
  -6   2 -13  140.39    8.70
   7  -2  13  113.79    9.70
  -7   2 -13   93.79    7.30
   8  -2  13   49.00    8.50
  -8   2 -13   40.20    6.00
   9  -2  13  125.99   14.10
  10  -2  13   48.00    8.80
  11  -2  13   -0.10    6.20
  12  -2  13   29.90    6.40
  11   2 -12    0.20    6.10
  10   2 -12   15.50    5.90
  10   2 -12   22.40    7.00
   9   2 -12   93.79    8.70
   9   2 -12  121.99   10.60
   8   2 -12   18.40    4.50
   8   2 -12   21.40    5.30
   7   2 -12  113.79    7.90
   7   2 -12  111.89    8.90
   6   2 -12   25.50    5.00
   6   2 -12   27.90    4.50
   5   2 -12   35.80    4.50
   5   2 -12   28.00    4.80
   4   2 -12  162.78    9.60
   4   2 -12  151.18    9.40
   4   2 -12  146.09   10.70
   3   2 -12  192.28   11.20
   3   2 -12  207.78   11.40
   2   2 -12  220.38   11.80
   2   2 -12  215.28   11.80
   1   2 -12  125.49    7.40
   1   2 -12  120.39    7.30
   0  -2  12   79.69    6.10
   0   2 -12   73.09    5.30
   0   2 -12   75.99    5.30
   1  -2  12  117.79    7.90
  -1   2 -12  123.89    7.30
  -1   2 -12  133.19    7.30
   2  -2  12  228.08   11.90
  -2   2 -12  200.68   10.70
  -2   2 -12  196.78   11.00
   3  -2  12  201.68   11.20
  -3   2 -12  186.08    9.90
  -3   2 -12  186.48   10.20
   4  -2  12  161.78    9.90
  -4   2 -12  147.69    8.70
   5  -2  12   33.00    5.40
  -5   2 -12   31.70    4.00
   6  -2  12   25.60    5.70
  -6   2 -12   31.60    4.30
   7  -2  12  128.59    9.70
  -7   2 -12  111.19    7.70
   8  -2  12   35.00    7.40
  -8   2 -12   19.00    3.70
   9  -2  12  133.99   11.50
  -9   2 -12  141.99   10.40
  10  -2  12   18.10    6.90
  11  -2  12   -5.50    6.00
  12  -2  12   30.20    7.20
 -13  -2  11   41.40    7.90
  11   2 -11   10.30    5.90
  11   2 -11   24.70    7.10
  10   2 -11  104.09   10.50
  10   2 -11   92.69    8.90
   9   2 -11   95.19    9.30
   9   2 -11   90.59    7.80
   8   2 -11    3.10    3.30
   8   2 -11   10.20    4.20
   7   2 -11  124.19    8.70
   7   2 -11  107.39    7.80
   6   2 -11  198.78   11.00
   6   2 -11  181.68   11.20
   5   2 -11   35.70    4.50
   5   2 -11   30.90    4.60
   5   2 -11   31.50    4.50
   4   2 -11  591.74   29.40
   4   2 -11  597.84   29.50
   4   2 -11  605.74   29.50
   3   2 -11   12.50    2.70
   2   2 -11   83.49    5.70
   2   2 -11   87.79    5.90
  -1  -2  11   90.99    6.60
   1   2 -11   98.79    6.00
   1   2 -11  102.99    6.10
   0  -2  11    6.30    2.50
   0   2 -11    7.90    2.20
   1  -2  11  101.69    6.50
  -1   2 -11   93.79    5.80
  -1   2 -11   89.09    5.60
   2  -2  11   74.09    6.80
  -2   2 -11   83.39    5.10
  -2   2 -11   87.89    5.30
   3  -2  11   20.30    4.20
  -3   2 -11   19.70    3.60
   4  -2  11  592.74   29.40
  -4   2 -11  589.74   28.50
   5  -2  11   38.20    5.20
  -5   2 -11   36.60    3.80
   6  -2  11  201.98   12.00
  -6   2 -11  201.98   10.90
   7  -2  11  132.19    9.50
  -7   2 -11  134.39    8.20
   8  -2  11   10.00    4.30
  -8   2 -11    4.10    3.00
  -9   2 -11   73.99    6.70
  10  -2  11  102.09   10.30
  11  -2  11    4.90    6.80
  12  -2  11   12.40    6.90
 -13  -2  10   15.90    5.50
  12   2 -10   68.89    9.60
  11   2 -10   15.40    6.10
  11   2 -10   20.60    6.50
  11   2 -10   27.70    6.60
  10   2 -10   10.10    5.40
  10   2 -10   11.10    4.90
   9   2 -10   45.50    7.20
   9   2 -10   35.60    5.60
   8   2 -10   67.09    6.40
   8   2 -10   72.69    8.60
   7   2 -10  144.79    9.40
   7   2 -10  137.49    8.80
   6   2 -10  124.79    7.80
   6   2 -10  117.79    8.10
   5   2 -10  163.98   10.00
   5   2 -10  178.08    9.80
   4   2 -10   27.70    4.80
   4   2 -10   31.60    4.00
   3   2 -10  630.94   30.30
   3   2 -10  617.64   30.30
   2   2 -10   22.90    3.30
   2   2 -10   26.40    3.20
  -1  -2  10  815.92   37.90
   1   2 -10  771.52   37.50
   1   2 -10  775.52   37.50
   0  -2  10   52.69    4.50
   0   2 -10   42.70    3.70
   0   2 -10   47.90    3.70
   1  -2  10  800.12   37.60
  -1   2 -10  773.82   36.90
  -1   2 -10  768.52   37.10
   2  -2  10   22.40    3.80
  -2   2 -10   24.70    2.90
   3  -2  10  607.74   30.00
  -3   2 -10  619.14   29.40
   4  -2  10   32.30    4.30
  -4   2 -10   32.10    3.20
   5  -2  10  175.38   10.20
   6  -2  10  133.79    8.60
  -6   2 -10  128.59    7.50
   7  -2  10  153.98    9.60
  -7   2 -10  140.69    8.30
   8  -2  10   82.89    7.60
  -8   2 -10   73.39    5.80
   9  -2  10   51.39    7.20
  -9   2 -10   38.00    5.30
  10  -2  10   15.10    5.60
  11  -2  10   15.90    6.50
  12  -2  10   57.19   13.60
 -13  -2   9   21.50    5.40
  13   2  -9   -2.90    7.40
  12   2  -9   40.30    7.40
  11   2  -9  153.48   14.10
  11   2  -9  159.28   13.00
  10   2  -9  134.19   10.20
  10   2  -9  151.18   11.30
   9   2  -9   40.30    6.70
   9   2  -9   36.30    6.20
   8   2  -9   46.30    5.90
   8   2  -9   43.20    5.40
   7   2  -9   99.89    7.50
   6   2  -9  284.17   15.70
   6   2  -9  308.97   15.50
   5   2  -9  289.47   15.00
   5   2  -9  290.47   15.20
   4   2  -9  444.86   22.10
   4   2  -9  433.56   22.10
   4   2  -9  462.15   22.20
   3   2  -9   96.99    6.10
   3   2  -9   92.99    6.20
   2   2  -9   14.30    2.70
   2   2  -9   13.20    2.40
  -1  -2   9   77.79    5.60
   1   2  -9   90.59    5.30
   1   2  -9   91.49    5.40
   0  -2   9   29.60    3.50
   0   2  -9   30.50    2.90
   0   2  -9   30.00    3.00
   1  -2   9   85.39    5.70
  -1   2  -9   87.09    5.10
  -1   2  -9   83.29    4.90
   2  -2   9   16.30    3.40
  -2   2  -9   19.20    2.60
   3  -2   9   94.09    6.40
  -3   2  -9  100.19    5.70
   4  -2   9  464.95   22.90
  -4   2  -9  456.75   22.20
   5  -2   9  323.87   16.50
  -5   2  -9  305.97   15.60
   6  -2   9  312.87   16.20
   6  -2   9  303.17   16.20
  -6   2  -9  306.97   15.30
  -7   2  -9  101.29    6.30
   8  -2   9   53.59    6.20
   8  -2   9   48.20    5.80
  -8   2  -9   43.70    4.20
   9  -2   9   35.10    6.10
   9  -2   9   43.70    6.40
  -9   2  -9   27.20    4.50
  10  -2   9  140.89   10.90
  10  -2   9  159.18   11.50
  11  -2   9  169.98   16.50
  12  -2   9   29.80    7.50
 -14  -2   8   22.40    5.70
 -13  -2   8   16.20    5.20
  13   2  -8    4.10    6.40
  12   2  -8   90.79    9.30
  11   2  -8   52.59    8.40
  11   2  -8   47.30    7.70
  11   2  -8   41.10    8.60
  10   2  -8   42.20    7.40
  10   2  -8   41.50    6.30
   9   2  -8    6.80    4.00
   9   2  -8   11.80    3.30
   8   2  -8   98.89    7.70
   8   2  -8  109.59    7.70
   7   2  -8  378.26   18.60
   7   2  -8  342.27   18.70
   6   2  -8  551.64   26.50
   6   2  -8  525.35   26.70
   5   2  -8  135.29    8.10
   5   2  -8  150.18    8.50
   4   2  -8  360.26   17.20
   4   2  -8  322.67   17.20
   4   2  -8  342.57   17.30
   3   2  -8  217.98   11.40
   3   2  -8  217.78   11.40
   2   2  -8  141.69    7.50
   2   2  -8  130.79    7.50
  -1  -2   8   20.40    3.00
   1   2  -8   19.60    2.50
   1   2  -8   22.30    2.40
   0  -2   8   48.10    3.90
   0   2  -8   54.69    3.40
   0   2  -8   48.60    3.30
   1  -2   8   25.60    3.20
  -1   2  -8   22.30    2.40
  -1   2  -8   22.90    2.30
   2  -2   8  131.99    7.80
  -2   2  -8  148.49    7.40
   3  -2   8  216.58   11.30
  -3   2  -8  215.68   10.80
   4  -2   8  352.26   17.70
  -4   2  -8  353.36   17.20
   5  -2   8  141.09    8.50
   5  -2   8  145.49    8.60
  -5   2  -8  159.08    8.00
   6  -2   8  552.94   27.30
  -6   2  -8  556.34   26.60
   7  -2   8  376.26   19.50
   7  -2   8  382.16   19.50
  -7   2  -8  380.46   18.60
   8  -2   8  101.19    7.60
   8  -2   8   99.59    7.50
  -8   2  -8  111.49    6.50
   9  -2   8    9.30    3.40
   9  -2   8   12.60    5.30
  -9   2  -8    8.60    2.60
  10  -2   8   27.90    6.10
  11  -2   8   66.59    8.80
  11  -2   8   51.49    7.90
  12  -2   8   77.09    9.30
  12  -2   8  101.99   10.30
 -14  -2   7   12.70   11.90
 -13  -2   7   11.60    5.10
  13   2  -7    7.30    8.60
  12   2  -7    6.80    5.90
  11   2  -7   27.80    6.00
  11   2  -7   49.70    7.50
  11   2  -7   38.10    7.10
  10   2  -7  152.48   10.50
  10   2  -7  157.28   11.00
   9   2  -7   31.80    4.80
   9   2  -7   31.70    5.50
   8   2  -7   47.00    5.40
   8   2  -7   55.69    5.60
   7   2  -7   40.10    4.50
   6   2  -7  249.88   12.40
   6   2  -7  210.98   13.00
   5   2  -7  403.46   20.00
   5   2  -7  398.36   19.80
   4   2  -7  163.58    9.10
   4   2  -7  174.38    9.30
   3   2  -7   63.19    4.50
   3   2  -7   66.39    4.70
   2   2  -7  395.56   20.60
   2   2  -7  406.16   19.50
  -1  -2   7  425.16   20.60
   1   2  -7  424.46   20.60
   1   2  -7  425.06   20.40
   0  -2   7  147.49    8.50
   0   2  -7  179.08    8.30
   0   2  -7  158.68    8.10
   1  -2   7  426.76   20.80
  -1   2  -7  431.06   20.50
   2  -2   7  398.26   20.00
  -2   2  -7  417.26   19.50
   3  -2   7   61.19    4.10
  -3   2  -7   54.59    3.10
   4  -2   7  178.68    9.50
   4  -2   7  169.38    9.50
  -4   2  -7  179.98    9.00
   5  -2   7  428.96   20.70
   5  -2   7  423.26   20.70
  -5   2  -7  417.86   20.20
  -5   2  -7  403.36   19.90
   6  -2   7  252.97   12.80
   6  -2   7  232.58   12.70
  -6   2  -7  241.88   12.10
  -6   2  -7  233.58   11.90
   7  -2   7   36.60    4.20
  -7   2  -7   34.70    3.40
   8  -2   7   47.20    5.30
   8  -2   7   54.49    5.30
  -8   2  -7   54.59    4.30
   9  -2   7   44.40    5.80
   9  -2   7   41.40    5.40
  -9   2  -7   39.30    5.40
  10  -2   7  171.48   11.30
  10  -2   7  158.48   10.70
  11  -2   7   50.19    7.80
  11  -2   7   39.00    6.70
  12  -2   7   13.90    6.90
  12  -2   7    9.70    5.80
  13  -2   7   11.40    7.40
 -14  -2   6   38.30    6.50
  14   2  -6   27.40   13.30
 -13  -2   6   36.60    6.00
  13   2  -6   33.90    7.70
  12   2  -6   35.90    7.50
  11   2  -6    7.70    4.70
  11   2  -6    8.10    5.50
  10   2  -6    1.00    3.50
  10   2  -6    1.60    3.40
  10   2  -6    0.20    2.90
   9   2  -6  180.78   10.90
   9   2  -6  181.88   11.20
   8   2  -6   80.49    6.60
   8   2  -6   96.79    7.00
   7   2  -6   95.29    6.50
   7   2  -6  100.19    6.70
   6   2  -6  152.78    8.60
   6   2  -6  140.09    8.30
   5   2  -6   83.59    5.60
   5   2  -6   95.29    5.90
   4   2  -6  385.26   19.70
   4   2  -6  403.76   19.40
   3   2  -6 1102.19   49.90
   3   2  -6 1012.10   49.80
   2   2  -6  927.71   44.00
  -1  -2   6   48.70    3.50
   1   2  -6   46.00    3.20
   1   2  -6   47.30    3.20
   0  -2   6  649.43   29.80
   0   2  -6  602.64   29.40
   0   2  -6  624.14   29.50
   1  -2   6   51.89    3.50
  -1   2  -6   45.60    3.00
   2  -2   6  884.01   40.60
  -2   2  -6  799.42   40.00
  -2   2  -6  891.51   40.30
   3  -2   6 1058.29   48.90
  -3   2  -6 1006.90   48.20
   4  -2   6  402.06   19.80
   4  -2   6  419.96   19.70
  -4   2  -6  390.06   19.70
  -4   2  -6  403.66   19.30
   5  -2   6   87.19    5.70
   5  -2   6   96.29    5.80
  -5   2  -6   96.69    5.20
   6  -2   6  159.48    8.90
   6  -2   6  152.78    8.90
  -6   2  -6  161.78    8.30
   7  -2   6  109.39    6.90
   7  -2   6  114.29    7.00
  -7   2  -6   97.99    6.00
  -7   2  -6  103.99    6.10
   8  -2   6   88.19    6.70
   8  -2   6   96.19    6.60
  -8   2  -6   79.69    5.60
  -8   2  -6   98.19    5.80
   9  -2   6  199.38   11.50
   9  -2   6  193.38   11.70
  10  -2   6    3.60    3.70
  10  -2   6    3.30    4.00
  11  -2   6    6.80    4.80
  11  -2   6   10.50    4.30
  12  -2   6   42.90    8.20
  12  -2   6   48.40    9.00
  13  -2   6   29.40    8.10
  13  -2   6   49.70    8.90
  14  -2   6   36.70    8.90
 -14  -2   5    5.30    5.40
  14   2  -5    9.50    7.00
 -13  -2   5   30.50    5.70
  13   2  -5   34.30    7.40
  12   2  -5   43.50    7.80
  11   2  -5   44.70    6.90
  10   2  -5   13.60    4.00
   9   2  -5   66.69    6.10
   9   2  -5   63.19    6.20
   8   2  -5  675.03   32.60
   8   2  -5  655.83   32.70
   7   2  -5   97.39    6.40
   6   2  -5    1.30    2.10
   6   2  -5   -1.70    1.80
   5   2  -5  273.87   13.70
   5   2  -5  270.47   13.80
   4   2  -5  123.79    7.90
   3   2  -5  202.98   10.20
   3   2  -5  202.18   10.10
   3   2  -5  197.48   10.10
   2   2  -5  167.18    8.30
   2   2  -5  157.88    8.30
  -1  -2   5  123.49    6.90
   1   2  -5  145.29    6.80
   1   2  -5  118.39    6.60
   0  -2   5   40.40    3.40
   0   2  -5   32.50    2.70
   0   2  -5   38.70    2.80
   1  -2   5  125.29    6.50
  -1   2  -5  116.99    6.20
  -1   2  -5  120.69    5.90
   2  -2   5  156.78    8.00
   2  -2   5  154.38    7.90
  -2   2  -5  146.19    7.50
  -2   2  -5  160.18    7.70
   3  -2   5  207.08   10.00
   3  -2   5  202.08   10.10
  -3   2  -5  189.18    9.60
  -3   2  -5  199.98    9.80
  -4   2  -5   99.69    5.50
  -4   2  -5  110.29    5.60
   5  -2   5  282.97   14.10
   5  -2   5  277.87   14.00
  -5   2  -5  285.17   13.60
  -5   2  -5  271.67   13.50
   6  -2   5    2.40    1.70
   6  -2   5    0.20    1.70
  -6   2  -5    1.70    1.40
  -6   2  -5    2.30    1.40
   7  -2   5  104.79    6.60
   7  -2   5  110.49    8.90
  -7   2  -5  100.99    5.90
  -7   2  -5  103.59    6.00
   8  -2   5  675.23   34.50
   8  -2   5  735.03   34.60
  -8   2  -5  714.63   33.60
  -8   2  -5  704.13   33.70
   9  -2   5   82.59    6.40
   9  -2   5   82.29    6.70
  -9   2  -5   69.99    5.20
  10  -2   5   24.40    4.80
  10  -2   5   15.60    4.20
 -10   2  -5   14.80    3.00
  11  -2   5   38.60    6.90
  11  -2   5   40.70    5.70
  12  -2   5   49.40    8.70
  12  -2   5   43.00    6.90
  13  -2   5   28.30    7.80
  13  -2   5   18.20    6.10
  14  -2   5   15.70    7.80
 -14  -2   4   22.10    5.60
  14   2  -4    9.20    7.40
 -13  -2   4   22.20    5.80
  13   2  -4   28.60    7.40
  12   2  -4   16.70    5.40
  11   2  -4    4.70    4.40
  10   2  -4   25.90    5.30
   9   2  -4  625.84   28.70
   9   2  -4  514.75   28.40
   8   2  -4   40.40    4.30
   8   2  -4   37.90    4.30
   7   2  -4   21.90    3.50
   7   2  -4   20.60    3.40
   6   2  -4  134.59    7.90
   6   2  -4  146.09    8.10
   5   2  -4  572.34   27.50
   4   2  -4  841.72   38.80
   4   2  -4  798.22   38.80
   3   2  -4   77.49    4.40
   3   2  -4   73.69    4.60
   2   2  -4 1249.47   58.59
   2   2  -4 1255.77   58.59
  -1  -2   4  368.26   17.80
   1   2  -4  374.76   17.70
   0  -2   4   12.70    2.20
   0   2  -4    8.80    1.60
   0   2  -4    8.40    1.70
   1  -2   4  419.16   18.60
  -1   2  -4  350.36   18.00
  -1   2  -4  380.26   18.10
   2  -2   4 1245.28   57.59
   2  -2   4 1268.47   57.69
  -2   2  -4 1245.88   57.49
  -2   2  -4 1169.78   57.39
   3  -2   4   74.29    4.40
   3  -2   4   77.69    4.30
  -3   2  -4   77.29    4.10
  -3   2  -4   73.89    4.00
   4  -2   4  818.12   38.70
   4  -2   4  823.02   38.60
  -4   2  -4  815.92   38.30
  -4   2  -4  808.82   38.20
   5  -2   4  609.64   29.30
   5  -2   4  622.64   29.40
  -5   2  -4  614.24   28.90
  -5   2  -4  602.84   28.80
   6  -2   4  144.39    8.20
   6  -2   4  148.99    8.20
  -6   2  -4  147.69    7.70
   7  -2   4   22.90    3.30
   7  -2   4   25.40    3.20
  -7   2  -4   26.70    2.80
  -7   2  -4   28.40    2.70
   8  -2   4   42.70    4.30
   8  -2   4   42.90    4.50
  -8   2  -4   36.70    3.60
  -8   2  -4   40.60    3.30
   9  -2   4  620.74   32.30
   9  -2   4  685.73   32.40
  10  -2   4   67.39    8.10
  10  -2   4   50.69    5.80
 -10   2  -4   49.30    5.30
  11  -2   4    3.60    4.60
  11  -2   4    9.20    3.90
 -11   2  -4    5.00    3.20
  12  -2   4   14.40    4.80
  12  -2   4   13.10    6.10
  13  -2   4   24.60    7.60
  13  -2   4   18.50    5.80
  14  -2   4   16.20    7.90
  15   2  -3   13.40    8.80
 -14  -2   3   26.60    5.80
  14   2  -3   34.20    8.20
 -13  -2   3   76.79    7.80
  13   2  -3   78.79    9.30
 -12  -2   3    5.50    3.60
  12   2  -3    6.60    4.70
  11   2  -3  243.78   14.70
  10   2  -3   26.50    4.50
  10   2  -3   34.70    5.70
  10   2  -3   19.40    3.80
   9   2  -3   23.40    4.50
   9   2  -3   22.90    4.10
   8   2  -3 1016.70   48.90
   8   2  -3 1020.60   48.80
   7   2  -3    7.20    2.20
   7   2  -3    4.80    2.20
   6   2  -3  133.49    7.50
   6   2  -3  132.69    7.60
   5   2  -3   46.30    3.50
   5   2  -3   44.40    3.50
   4   2  -3   35.30    2.70
   4   2  -3   31.50    2.60
   4   2  -3   32.20    2.60
   3   2  -3   14.50    2.20
   3   2  -3   14.60    2.10
   2   2  -3 2042.00  101.29
   2   2  -3 2249.38  101.49
   2   2  -3 2244.38  101.39
  -1  -2   3   88.79    4.50
   1   2  -3   83.09    4.50
   1   2  -3   82.39    4.50
   0   2  -3    8.50    1.10
   0   2  -3   10.50    1.20
   0   2  -3    9.80    0.90
   1  -2   3   84.49    4.30
   1  -2   3   79.49    4.10
  -1   2  -3   78.89    4.00
  -1   2  -3   78.89    4.10
   2  -2   3 2177.48   99.79
  -2   2  -3 2159.38   99.59
  -2   2  -3 2093.99   99.59
   3  -2   3   13.70    1.90
   3  -2   3   14.40    1.90
  -3   2  -3   14.50    1.60
  -3   2  -3   13.20    1.60
  -4   2  -3   32.90    2.30
  -4   2  -3   34.40    2.30
   5  -2   3   44.50    3.40
   5  -2   3   49.10    3.50
  -5   2  -3   50.09    3.10
  -5   2  -3   48.90    2.90
   6  -2   3  130.79    7.60
   6  -2   3  140.69    7.70
  -6   2  -3  133.59    6.90
  -6   2  -3  138.69    7.10
   7  -2   3    5.80    2.10
   7  -2   3    4.90    2.10
  -7   2  -3    4.80    1.60
   8  -2   3 1162.18   52.39
   8  -2   3 1062.79   51.59
  -8   2  -3 1043.50   50.49
  -8   2  -3 1040.50   50.89
   9  -2   3   27.00    4.40
   9  -2   3   20.20    4.00
  -9   2  -3   27.40    3.50
  10  -2   3   16.60    3.90
 -10   2  -3   16.90    3.30
  11  -2   3  222.98   13.60
  11  -2   3  241.58   14.40
 -11   2  -3  235.88   13.80
  12  -2   3    3.10    5.40
  12  -2   3    4.40    4.50
  13  -2   3   57.19    7.30
  13  -2   3   77.59    9.60
  14  -2   3   34.40    8.30
  15  -2   3   39.90    9.50
  15   2  -2   26.50    8.50
 -14  -2   2   25.10    5.40
  14   2  -2    9.20    7.70
 -13  -2   2   23.70    5.20
  13   2  -2   20.80    6.80
 -12  -2   2   -1.70    3.70
  12   2  -2    8.30    4.70
  11   2  -2   15.00    4.90
  11   2  -2    9.30    3.40
  10   2  -2   75.19    6.80
  10   2  -2   58.59    6.00
   9   2  -2  413.26   21.50
   9   2  -2  425.26   21.20
   8   2  -2   45.60    4.50
   8   2  -2   47.50    4.40
   8   2  -2   53.59    4.70
   7   2  -2   24.70    3.30
   7   2  -2   25.20    3.20
   6   2  -2   70.49    4.70
   6   2  -2   67.09    4.70
   5   2  -2   22.40    4.20
   5   2  -2   23.10    2.60
   4   2  -2   29.30    2.50
   4   2  -2   28.40    2.30
   4   2  -2   26.70    2.70
   3   2  -2  330.27   16.00
   3   2  -2  328.27   16.00
   3   2  -2  343.87   16.10
   2   2  -2  777.92   39.00
   2   2  -2  831.32   38.80
   2   2  -2  884.01   39.00
  -1  -2   2   38.10    2.10
   1   2  -2   36.40    2.20
   1   2  -2   34.80    2.20
   0  -2   2 2512.25  117.59
   0   2  -2 2560.64  117.69
   0   2  -2 2474.35  117.49
   0   2  -2 2583.34  117.59
   1  -2   2   32.50    1.90
   1  -2   2   35.20    2.00
  -1   2  -2   33.80    1.90
   2  -2   2  919.01   41.00
   2  -2   2  836.82   40.90
  -2   2  -2  864.41   40.80
  -2   2  -2  876.51   40.70
   3  -2   2  339.17   16.40
  -3   2  -2  358.56   16.20
  -3   2  -2  325.57   16.10
   4  -2   2   28.40    2.50
  -4   2  -2   24.80    2.10
   5  -2   2   19.60    2.40
  -5   2  -2   22.40    2.00
   6  -2   2   73.39    4.80
   6  -2   2   66.49    4.70
  -6   2  -2   77.19    4.60
   7  -2   2   23.20    3.10
   7  -2   2   22.30    3.30
  -7   2  -2   25.90    2.80
   8  -2   2   53.99    4.70
   8  -2   2   46.80    4.70
  -8   2  -2   50.39    4.00
   9  -2   2  357.76   20.50
   9  -2   2  443.76   20.90
  -9   2  -2  406.06   19.90
  10  -2   2   73.29    6.80
 -10   2  -2   61.09    5.60
  11  -2   2   16.50    4.80
  12  -2   2   -1.30    4.00
  12  -2   2    1.20    5.10
 -12   2  -2   -2.40    3.80
  13  -2   2   20.80    5.40
  13  -2   2   27.10    7.40
  14  -2   2   11.90    7.90
  15  -2   2   66.29   10.30
  15   2  -1   17.50    8.60
 -13  -2   1   33.90    6.20
  13   2  -1   41.40    7.90
 -12  -2   1   -5.50    3.70
  12   2  -1    5.20    4.70
 -11  -2   1  467.85   24.80
  11   2  -1  526.85   26.00
  11   2  -1  486.25   25.00
  10   2  -1    5.00    3.10
  10   2  -1    6.80    3.70
   9   2  -1   26.10    3.70
   9   2  -1   30.90    4.10
   8   2  -1   96.19    6.20
   8   2  -1   95.49    6.60
   7   2  -1  191.78    9.50
   7   2  -1  166.48    9.60
   7   2  -1  172.48    9.50
   6   2  -1    2.40    1.70
   6   2  -1    4.20    1.80
   5   2  -1  472.45   23.10
   5   2  -1  487.95   23.10
   4   2  -1  104.69    5.80
   4   2  -1  107.29    5.60
   4   2  -1  108.59    5.80
   3   2  -1  502.25   24.20
   3   2  -1  509.05   24.20
   3   2  -1  522.75   24.30
   2   2  -1  218.38   10.70
   2   2  -1  226.78   10.60
   2   2  -1  215.28   10.60
   1   2  -1  874.21   39.90
   1   2  -1  819.72   39.70
   1   2  -1  814.82   39.80
   1   2  -1  905.11   39.70
   0  -2   1    1.10    0.30
   0  -2   1    0.90    0.30
   0   2  -1    0.80    0.40
   1  -2   1  815.42   39.30
  -1   2  -1  842.02   39.30
  -1   2  -1  872.71   39.20
   2  -2   1  225.98   10.70
   2  -2   1  216.48   10.50
  -2   2  -1  234.38   10.60
  -2   2  -1  215.48   10.50
   3  -2   1  515.95   24.20
   3  -2   1  511.85   24.40
   4  -2   1  112.99    6.10
   5  -2   1  463.25   22.10
   6  -2   1    2.30    1.70
   7  -2   1  157.28    8.90
  -7   2  -1  161.48    8.40
   8  -2   1   97.89    6.60
   8  -2   1   95.79    6.60
  -8   2  -1  102.89    5.90
   9  -2   1   22.50    4.30
   9  -2   1   32.70    4.50
  -9   2  -1   33.00    3.80
  10  -2   1   -1.60    3.40
  10  -2   1   10.40    3.70
 -10   2  -1    6.00    2.60
  11  -2   1  560.74   27.00
  11  -2   1  496.45   26.40
 -11   2  -1  484.05   26.40
  12  -2   1    2.10    5.00
  12  -2   1    0.70    4.10
 -12   2  -1   -2.10    3.60
  13  -2   1   30.20    6.20
  13  -2   1   39.00    8.00
 -13   2  -1   32.30    6.20
  14  -2   1   -1.90    9.30
  15  -2   1   32.80    9.20
  14   2   0   -4.10    8.20
  13   2   0   -6.10    5.80
 -12  -2   0   -5.10    3.60
  12   2   0   12.10    5.30
  11   2   0    6.70    4.70
  10   2   0  158.48    9.70
  10   2   0  125.69    8.60
   9   2   0    2.80    2.70
   9   2   0   -1.10    2.10
   8   2   0    8.60    2.30
   8   2   0    6.50    2.60
   7   2   0   -0.70    1.60
   7   2   0    0.00    1.90
   6   2   0  383.86   19.20
   6   2   0  397.56   19.00
   5   2   0    0.10    1.40
   5   2   0    1.30    1.20
   5   2   0    0.90    1.50
   4   2   0  872.01   40.70
   4   2   0  882.81   40.70
   4   2   0  838.52   40.60
   3   2   0    0.30    1.30
   3   2   0    1.70    1.30
   2   2   0 1072.69   52.69
   2   2   0 1182.38   52.89
   2   2   0 1135.09   52.69
   1   2   0    0.20    0.40
   1   2   0    0.10    0.40
   1   2   0    0.80    0.60
   1  -2   0    0.10    0.30
   1  -2   0    0.00    0.30
  -1   2   0    0.10    0.30
  -1   2   0    0.40    0.20
   2  -2   0 1129.89   52.69
   3  -2   0    0.60    1.20
   3  -2   0    1.90    1.30
   4  -2   0  851.51   41.10
   4  -2   0  892.61   41.00
   5  -2   0    0.10    1.30
   6  -2   0  385.56   19.10
   6  -2   0  385.96   19.10
   7  -2   0   -1.30    1.70
   7  -2   0   -0.10    1.80
   8  -2   0    9.50    2.60
   9  -2   0    1.20    2.60
  -9   2   0    2.30    1.90
  10  -2   0  154.88    9.90
  10  -2   0  135.39    9.60
 -10   2   0  142.09    9.00
  11  -2   0   12.90    4.80
  11  -2   0   -1.10    4.10
  12  -2   0    7.20    5.10
  12  -2   0    2.70    3.90
 -12   2   0    0.10    3.50
  13  -2   0   -1.30    5.70
 -13   2   0   -7.40    3.90
  14  -2   0    5.50   14.20
  15   2   1    5.00    8.80
  14   2   1   -6.10    8.10
  13   2   1   41.70    8.50
 -12  -2  -1   -6.80    3.40
  12   2   1    5.60    4.90
 -11  -2  -1  513.55   25.80
  11   2   1  563.04   27.20
  11   2   1  476.75   26.00
 -10  -2  -1    3.50    2.90
  10   2   1   11.50    3.70
  10   2   1   -2.20    3.00
   9   2   1   23.70    3.90
   8   2   1  108.29    6.50
   8   2   1   95.39    6.80
   7   2   1  184.58    9.40
   7   2   1  165.18    9.70
   7   2   1  186.78    9.70
   6   2   1    3.90    1.40
   6   2   1    3.30    1.70
   6   2   1    3.30    1.60
   5   2   1  484.45   22.70
   5   2   1  446.56   23.00
   5   2   1  485.55   22.70
   4   2   1  113.99    6.20
   4   2   1  116.59    6.00
   3   2   1  541.05   25.20
   3   2   1  509.75   25.20
   3   2   1  549.25   25.20
   2   2   1  233.68   11.20
   2   2   1  234.08   11.20
   2   2   1  232.28   11.20
  -1  -2  -1  756.62   39.80
   1   2   1  866.51   40.10
   1   2   1  923.11   39.90
   1   2   1  884.11   40.00
   0   2   1    0.40    0.40
   0   2   1    0.50    0.30
   0   2   1    0.40    0.20
   1  -2  -1  851.71   40.50
   1  -2  -1  918.11   40.60
  -1   2   1  904.61   40.60
  -1   2   1  810.32   40.50
   2  -2  -1  232.58   11.10
   3  -2  -1  523.35   25.10
   3  -2  -1  536.05   25.00
   4  -2  -1  118.19    6.30
   4  -2  -1  112.09    6.10
   5  -2  -1  484.65   23.80
   6  -2  -1    2.70    1.70
   6  -2  -1    5.40    1.90
   7  -2  -1  168.28    9.00
   7  -2  -1  160.28    9.20
   8  -2  -1   93.39    6.40
   8  -2  -1  101.49    6.20
   9  -2  -1   34.00    4.60
  10  -2  -1    1.20    3.40
  10  -2  -1    9.30    3.60
 -10   2   1    2.10    2.90
  11  -2  -1  499.85   26.80
  11  -2  -1  533.25   26.60
 -11   2   1  486.95   25.60
  12  -2  -1    4.30    3.70
  12  -2  -1   11.70    5.50
 -12   2   1    1.50    3.40
  13  -2  -1   49.40    8.50
 -13   2   1   43.60    6.40
  14  -2  -1    2.40   10.20
 -14   2   1    1.40    4.60
  15  -2  -1   26.20    8.60
  15   2   2   25.90    9.20
  14   2   2    7.70    8.00
  13   2   2   23.70    7.20
  12   2   2    8.20    5.70
 -11  -2  -2    7.00    5.00
  11   2   2    3.70    4.00
  11   2   2   16.50    5.30
 -10  -2  -2   39.70    5.00
  10   2   2   55.19    5.50
  -9  -2  -2  407.26   21.70
   9   2   2  456.95   22.00
   8   2   2   52.29    4.40
   8   2   2   59.69    4.90
   7   2   2   30.00    3.50
   7   2   2   24.30    2.90
   6   2   2   75.89    4.70
   6   2   2   72.79    5.00
   6   2   2   75.79    4.50
   5   2   2   21.70    2.10
   5   2   2   21.20    2.30
   5   2   2   22.40    2.50
   4   2   2   33.40    2.40
   4   2   2   28.40    2.60
   4   2   2   28.20    2.40
   3   2   2  373.16   17.20
   3   2   2  355.76   17.20
   3   2   2  350.96   17.30
   2   2   2  909.81   43.30
   2   2   2  893.21   43.40
   2   2   2  980.90   43.40
   1   2   2   36.40    2.10
   1   2   2   36.70    2.20
   1   2   2   36.40    2.30
   1  -2  -2   37.10    2.00
   2  -2  -2  874.71   42.00
   2  -2  -2  926.81   42.10
   3  -2  -2  356.36   17.20
   4  -2  -2   27.80    2.70
   4  -2  -2   29.70    2.60
   5  -2  -2   20.90    2.80
   5  -2  -2   22.60    2.60
   6  -2  -2   73.29    5.00
   6  -2  -2   75.79    4.90
   7  -2  -2   26.90    3.20
   7  -2  -2   29.30    3.50
   8  -2  -2   54.39    4.70
   8  -2  -2   46.00    4.30
   9  -2  -2  316.77   18.60
   9  -2  -2  399.86   18.50
  10  -2  -2   75.79    6.80
 -10   2   2   52.89    5.70
  11  -2  -2    4.80    4.50
 -11   2   2   -3.50    4.00
  12  -2  -2    1.10    3.80
  12  -2  -2   11.80    5.50
 -12   2   2   -1.50    3.70
  13  -2  -2   23.70    6.90
 -13   2   2   20.40    5.10
  14  -2  -2   11.10    7.50
 -14   2   2    8.10    5.40
  15  -2  -2   53.79   10.00
  15   2   3   15.90    9.10
  14   2   3   27.00    7.90
  13   2   3   80.19    9.70
  12   2   3   16.30    5.80
  11   2   3  239.08   14.20
  11   2   3  213.48   14.80
  10   2   3   44.10    6.00
  10   2   3   34.60    4.90
  -9  -2  -3   17.20    2.90
   9   2   3   26.20    4.00
   9   2   3   29.00    4.60
  -8  -2  -3 1066.19   49.60
   8   2   3 1012.60   50.39
   8   2   3 1075.19   50.19
   7   2   3    8.70    2.40
   7   2   3    7.50    2.00
   6   2   3  143.59    7.60
   6   2   3  132.59    7.80
   6   2   3  137.19    7.70
   5   2   3   56.19    3.30
   5   2   3   48.50    3.70
   5   2   3   50.29    3.50
   4   2   3   39.00    2.50
   4   2   3   36.30    2.90
   4   2   3   33.90    2.70
   3   2   3   16.80    2.30
   3   2   3   16.60    2.00
   3   2   3   17.90    1.80
   2   2   3 2361.56  108.19
   2   2   3 2292.57  108.29
   1   2   3   96.79    5.00
   1   2   3   90.89    4.70
   0  -2  -3    7.80    1.10
   0   2   3   11.00    1.50
   0   2   3   12.00    1.10
   1  -2  -3   82.19    4.20
   2  -2  -3 2316.97  105.39
   2  -2  -3 2211.48  105.19
   3  -2  -3   17.50    2.40
   3  -2  -3   14.10    1.90
   4  -2  -3   36.70    3.10
   5  -2  -3   49.30    3.70
   6  -2  -3  136.19    7.60
   6  -2  -3  130.89    7.60
   7  -2  -3    6.80    2.30
   7  -2  -3    6.10    2.10
   8  -2  -3 1021.60   49.10
   9  -2  -3   20.00    4.00
   9  -2  -3   23.50    4.40
  10  -2  -3   44.70    6.00
  11  -2  -3  211.18   13.40
  11  -2  -3  244.68   14.20
 -11   2   3  213.98   13.00
  12  -2  -3   15.50    5.60
  12  -2  -3    8.80    4.50
 -12   2   3    3.50    4.00
  13  -2  -3   73.99    9.30
 -13   2   3   63.49    7.50
  14  -2  -3   32.20    8.00
 -14   2   3   19.20    5.60
  15  -2  -3   23.80    9.20
  14   2   4   22.90    8.50
  13   2   4   34.60    7.90
  12   2   4   31.20    6.90
  11   2   4    9.40    4.90
  11   2   4    5.00    3.80
 -10  -2  -4   76.89    5.30
  10   2   4   54.09    5.80
  10   2   4   74.99    8.60
  -9  -2  -4  562.24   29.90
   9   2   4  661.53   31.20
   9   2   4  650.73   30.70
   8   2   4   45.80    4.80
   8   2   4   43.50    4.30
   7   2   4   29.30    3.70
   7   2   4   29.00    3.30
  -6  -2  -4  135.69    7.50
   6   2   4  153.48    8.10
   6   2   4  149.19    8.30
  -5  -2  -4  622.24   29.50
   5   2   4  625.34   30.00
   5   2   4  614.24   30.10
   5   2   4  648.94   29.60
  -4  -2  -4  805.92   39.20
   4   2   4  832.22   39.60
   4   2   4  860.21   39.40
   4   2   4  861.11   39.80
   3   2   4   79.19    4.20
   3   2   4   81.69    4.70
   3   2   4   76.99    4.60
   2   2   4 1334.47   61.29
   2   2   4 1330.17   61.09
   2   2   4 1262.37   61.19
   1   2   4  403.86   19.10
   1   2   4  402.56   19.40
   0  -2  -4    8.90    1.50
   0   2   4    5.70    1.60
   1  -2  -4  389.36   18.40
   2  -2  -4 1278.07   59.29
   2  -2  -4 1257.47   59.09
   3  -2  -4   74.59    4.70
   3  -2  -4   82.79    4.40
   4  -2  -4  848.02   40.10
   5  -2  -4  606.74   29.60
   5  -2  -4  621.44   29.50
   6  -2  -4  147.59    8.40
   6  -2  -4  149.39    8.40
   7  -2  -4   22.90    3.30
   7  -2  -4   26.60    3.70
   8  -2  -4   42.00    4.50
   8  -2  -4   41.40    4.60
   9  -2  -4  591.64   28.90
   9  -2  -4  568.64   29.20
  10  -2  -4   60.99    6.70
  10  -2  -4   54.49    6.00
  11  -2  -4   12.20    4.70
 -11   2   4   -3.60    3.40
  12  -2  -4   21.20    6.50
  12  -2  -4   26.00    6.00
  13  -2  -4   21.50    7.10
 -13   2   4   17.60    5.20
  14  -2  -4   23.50    8.10
 -14   2   4   15.80    5.60
  14   2   5   10.30    7.80
  13   2   5   30.60    8.00
  12   2   5   56.99    9.10
  11   2   5   36.80    6.00
  11   2   5   51.69    7.60
 -10  -2  -5   34.00    4.30
  10   2   5   24.80    5.00
  -9  -2  -5   94.49    6.20
   9   2   5   90.09    7.30
   9   2   5   90.19    6.80
  -8  -2  -5  663.73   34.40
  -8  -2  -5  754.92   34.70
   8   2   5  723.43   35.50
   8   2   5  765.82   36.40
  -7  -2  -5  104.19    5.80
  -7  -2  -5   82.99    5.50
   7   2   5  106.29    6.50
   7   2   5   97.09    6.10
   6   2   5    3.10    2.00
   6   2   5    2.20    1.70
   5   2   5  279.97   14.30
   5   2   5  289.07   14.30
  -3  -2  -5  198.58   10.30
   3   2   5  213.48   10.50
   3   2   5  212.18   10.50
  -2  -2  -5  152.28    7.90
   2   2   5  165.38    8.30
  -1  -2  -5  112.59    6.10
   1   2   5  128.99    6.70
   0  -2  -5   31.80    2.50
   0   2   5   28.00    3.00
   1  -2  -5  152.68    7.70
   2  -2  -5  152.58    7.80
   2  -2  -5  160.08    8.00
   3  -2  -5  206.88   10.30
   3  -2  -5  208.98   10.50
   4  -2  -5  139.09    7.40
   5  -2  -5  302.57   14.80
   5  -2  -5  279.47   14.70
   6  -2  -5    1.20    1.90
   6  -2  -5    3.40    2.30
   7  -2  -5  106.39    6.80
   7  -2  -5   96.19    6.60
   8  -2  -5  683.93   33.80
   8  -2  -5  692.03   33.70
   9  -2  -5   81.99    6.60
   9  -2  -5   84.59    7.20
  10  -2  -5   17.20    5.60
  10  -2  -5   28.30    5.20
  11  -2  -5   42.00    7.00
 -11   2   5   30.10    5.70
  12  -2  -5   55.39    6.80
  12  -2  -5   50.19    8.60
 -12   2   5   34.60    6.00
  13  -2  -5   35.70    8.10
 -13   2   5   20.40    5.50
  14  -2  -5   23.20    8.10
 -14   2   5   10.20    5.60
  13   2   6   47.90    8.80
  12   2   6   55.59    9.30
  11   2   6   14.10    5.50
  11   2   6   10.00    4.60
 -10  -2  -6    2.40    2.80
  10   2   6   -1.70    3.20
  10   2   6    1.70    3.80
  -9  -2  -6  211.08   10.70
   9   2   6  182.58   11.70
   9   2   6  187.08   11.30
  -8  -2  -6   90.09    6.90
   8   2   6   98.39    7.10
   8   2   6   95.89    6.70
  -7  -2  -6  106.29    6.30
   7   2   6  104.59    6.80
   7   2   6  107.29    7.00
  -6  -2  -6  155.08    8.30
   6   2   6  153.48    8.90
   6   2   6  157.78    8.70
  -5  -2  -6   85.79    5.30
   5   2   6  100.69    5.10
   5   2   6   97.39    5.80
   5   2   6   86.79    5.90
  -4  -2  -6  408.16   19.80
   4   2   6  420.06   20.20
   4   2   6  408.36   19.70
   4   2   6  414.06   20.20
  -3  -2  -6 1049.09   52.19
   3   2   6 1162.28   52.19
   3   2   6 1132.29   52.49
  -2  -2  -6  896.01   42.00
  -1  -2  -6   42.60    2.90
   1   2   6   51.59    3.50
   0  -2  -6  629.44   30.60
   0   2   6  668.43   30.90
   1  -2  -6   48.90    3.10
   2  -2  -6  851.31   40.70
   2  -2  -6  879.81   40.80
   3  -2  -6 1070.99   50.29
   4  -2  -6  404.56   20.50
   4  -2  -6  419.86   20.30
   5  -2  -6   99.99    6.50
   6  -2  -6  140.89    8.30
   6  -2  -6  141.29    8.30
   7  -2  -6  104.59    6.90
   7  -2  -6  102.79    7.00
   8  -2  -6   85.99    6.70
   8  -2  -6   90.59    6.80
   9  -2  -6  192.78   11.70
   9  -2  -6  185.68   11.40
  10  -2  -6    3.50    3.60
  10  -2  -6    2.90    3.20
  11  -2  -6   16.20    5.00
  11  -2  -6   11.10    5.30
  12  -2  -6   49.40    8.80
 -12   2   6   32.50    6.30
  13  -2  -6   47.40    8.60
 -13   2   6   34.00    6.40
  14  -2  -6   43.40    8.80
 -14   2   6   52.19    7.40
  12   2   7   22.00    7.20
  12   2   7   -1.10    8.70
  11   2   7   30.00    6.80
 -10  -2  -7  159.78    9.70
  10   2   7  165.78   11.40
  10   2   7  158.98   11.40
  -9  -2  -7   43.40    4.60
   9   2   7   39.80    5.80
   9   2   7   44.50    5.60
  -8  -2  -7   59.39    4.90
   8   2   7   55.99    5.80
   8   2   7   58.19    5.60
  -7  -2  -7   48.40    4.10
   7   2   7   43.30    4.60
  -6  -2  -7  243.18   12.50
   6   2   7  251.07   13.10
   6   2   7  251.57   13.20
  -5  -2  -7  412.76   20.70
   5   2   7  447.96   21.30
   5   2   7  428.96   21.30
  -4  -2  -7  174.88    9.10
   4   2   7  178.58    9.60
  -3  -2  -7   63.39    4.00
   3   2   7   68.59    4.80
  -2  -2  -7  443.56   21.50
  -1  -2  -7  425.86   20.60
   1   2   7  435.36   20.90
   1  -2  -7  443.66   20.80
   1  -2  -7  424.16   20.80
   2  -2  -7  383.26   18.80
   2  -2  -7  392.66   19.10
   3  -2  -7   61.19    4.40
   3  -2  -7   61.49    4.20
   4  -2  -7  166.88    9.60
   4  -2  -7  178.18    9.50
   5  -2  -7  442.66   22.00
   6  -2  -7  235.08   12.80
   6  -2  -7  238.38   12.80
   7  -2  -7   44.40    4.80
   7  -2  -7   34.70    4.50
   8  -2  -7   49.00    5.60
   8  -2  -7   47.50    5.40
   9  -2  -7   38.30    5.70
   9  -2  -7   42.80    5.90
  10  -2  -7  161.58   11.00
  10  -2  -7  151.88   10.80
  11  -2  -7   42.70    7.70
  11  -2  -7   27.40    6.20
  12  -2  -7    7.30    6.60
 -12   2   7   -2.70    4.80
  13  -2  -7    7.40    7.50
 -13   2   7   10.90    5.10
  14  -2  -7   16.50    8.40
 -14   2   7   13.70    6.60
  11   2   8   46.80    7.70
 -10  -2  -8   32.70    6.00
  10   2   8   47.70    7.70
  10   2   8   33.10    6.60
  -9  -2  -8   10.50    2.90
   9   2   8   14.60    5.40
   9   2   8    9.50    3.80
  -8  -2  -8  110.99    7.10
   8   2   8   98.99    7.80
   8   2   8  115.09    8.30
  -7  -2  -8  389.46   19.20
   7   2   8  396.96   19.90
   7   2   8  375.36   19.90
  -6  -2  -8  558.54   26.80
   6   2   8  549.15   27.50
   6   2   8  561.84   27.60
  -5  -2  -8  148.69    8.40
   5   2   8  164.58    9.10
  -4  -2  -8  359.26   17.70
   4   2   8  366.96   18.30
  -3  -2  -8  209.18   11.10
   3   2   8  232.78   11.80
  -2  -2  -8  146.09    7.70
   2   2   8  146.79    8.20
  -1  -2  -8   25.10    2.30
   1   2   8   20.30    2.90
   0  -2  -8   58.99    3.60
   0   2   8   51.59    4.10
   1  -2  -8   22.90    2.30
   1  -2  -8   23.10    2.40
   2  -2  -8  130.89    7.00
   2  -2  -8  129.79    7.10
   3  -2  -8  223.58   11.40
   3  -2  -8  212.98   11.20
   4  -2  -8  359.76   17.60
   4  -2  -8  343.37   17.70
   5  -2  -8  168.08    9.70
   6  -2  -8  542.65   25.60
   6  -2  -8  475.45   27.50
   7  -2  -8  386.46   19.20
   7  -2  -8  345.07   19.00
   8  -2  -8   97.69    7.90
   8  -2  -8   98.29    7.50
   9  -2  -8    8.50    4.60
   9  -2  -8   12.80    4.00
  10  -2  -8   40.80    6.70
  10  -2  -8   41.30    7.20
  11  -2  -8   64.89    8.80
  11  -2  -8   53.89    8.30
  12  -2  -8   89.59   10.20
 -12   2   8   87.49    8.80
  13  -2  -8    4.90    6.60
 -13   2   8   14.90    6.20
  14  -2  -8    7.30    7.90
  11   2   9  143.89   13.60
 -10  -2  -9  130.59    9.00
  10   2   9  137.99   10.60
  -9  -2  -9   42.40    5.10
   9   2   9   27.10    8.70
  -8  -2  -9   43.00    4.70
   8   2   9   51.09    6.20
  -6  -2  -9  317.07   16.00
   6   2   9  320.07   16.80
  -5  -2  -9  302.47   15.70
   5   2   9  325.77   16.40
  -4  -2  -9  450.15   22.20
   4   2   9  463.65   22.80
  -3  -2  -9  102.89    6.00
   3   2   9  102.29    6.80
  -2  -2  -9   19.30    2.60
   2   2   9   13.90    3.20
  -1  -2  -9   92.69    5.10
   1   2   9   81.99    5.60
   0   2   9   30.30    3.50
   1  -2  -9   90.39    5.30
   1  -2  -9   90.79    5.40
   2  -2  -9   11.80    2.10
   2  -2  -9   17.00    2.60
   3  -2  -9   97.69    6.00
   3  -2  -9   97.79    6.20
   4  -2  -9  461.85   22.40
   4  -2  -9  446.06   22.50
   5  -2  -9  292.57   15.50
   6  -2  -9  292.27   15.90
   6  -2  -9  305.37   16.00
   8  -2  -9   45.40    6.40
   8  -2  -9   43.30    5.40
   9  -2  -9   43.70    6.40
   9  -2  -9   39.70    6.90
  10  -2  -9  147.39   11.30
  10  -2  -9  139.29   11.20
  11  -2  -9  156.78   17.70
  11  -2  -9  153.18   16.80
  12  -2  -9   49.50    9.00
  12  -2  -9   42.30    8.40
 -12   2   9   27.10    6.40
  13  -2  -9   13.30    7.00
 -13   2   9   21.60    6.00
  11   2  10   12.80    5.90
 -10  -2 -10    2.80    3.80
  10   2  10    7.50    5.40
  -9  -2 -10   33.70    5.30
   9   2  10   46.20    7.20
  -8  -2 -10   61.39    5.70
   8   2  10   81.29    7.60
  -7  -2 -10  145.69    8.90
   7   2  10  160.88   10.20
  -6  -2 -10  131.19    7.90
   6   2  10  136.79    9.00
  -5  -2 -10  176.98    9.70
   5   2  10  183.88   10.70
  -4  -2 -10   35.70    4.00
  -3  -2 -10  638.34   30.10
   3   2  10  619.04   30.70
  -2  -2 -10   27.10    2.90
   2   2  10   18.70    3.60
  -1  -2 -10  823.22   38.60
   1   2  10  805.22   39.10
   0  -2 -10   48.20    3.70
   0  -2 -10   52.99    3.90
   0   2  10   54.79    4.60
   1  -2 -10  773.42   36.90
   1  -2 -10  778.62   36.90
   2  -2 -10   19.40    3.00
   2  -2 -10   29.20    3.10
   3  -2 -10  620.94   30.20
   3  -2 -10  622.64   30.10
   4  -2 -10   32.90    3.90
   4  -2 -10   27.30    4.10
   5  -2 -10  176.38   10.40
   5  -2 -10  171.98   10.00
   6  -2 -10  119.89    8.40
   7  -2 -10  132.09    9.50
   7  -2 -10  152.38    9.50
   8  -2 -10   59.89    6.20
   9  -2 -10   20.20    5.10
   9  -2 -10   37.40    7.20
  10  -2 -10    9.80    5.80
  10  -2 -10   10.50    5.40
  11  -2 -10   20.70    6.20
  11  -2 -10   27.90    7.50
  12  -2 -10   64.69   10.20
 -12   2  10   73.69    8.60
  13  -2 -10    1.80    8.20
 -13   2  10   13.60    6.30
  11   2  11   15.40    6.50
 -10  -2 -11   71.69    7.60
  10   2  11   96.39    9.40
  -9  -2 -11   97.39    7.60
   9   2  11  103.09    9.20
  -8  -2 -11    5.70    4.70
   8   2  11    6.80    4.00
  -7  -2 -11  127.79    7.90
   7   2  11  123.99    9.30
  -6  -2 -11  203.68   11.10
   6   2  11  207.68   12.30
  -5  -2 -11   38.80    4.00
   5   2  11   34.30    5.20
  -4  -2 -11  592.44   28.30
   4   2  11  579.84   29.00
  -3  -2 -11   18.60    3.00
   3   2  11   20.60    4.10
  -2  -2 -11   86.19    6.00
   2   2  11   69.89    6.10
  -1  -2 -11  105.19    6.10
   1   2  11  100.89    6.90
   0  -2 -11   14.80    2.70
   0  -2 -11   19.30    2.60
   1  -2 -11   96.59    5.70
   1  -2 -11   89.39    5.60
   2  -2 -11   82.49    5.70
   2  -2 -11   92.09    5.70
   3  -2 -11   18.80    3.40
   3  -2 -11   19.30    3.70
   4  -2 -11  578.24   28.50
   5  -2 -11   30.60    4.90
   5  -2 -11   33.50    4.40
   6  -2 -11  181.18   11.20
   7  -2 -11  118.19    8.40
   7  -2 -11  107.79    8.50
   8  -2 -11    3.90    4.30
   8  -2 -11    5.30    3.40
   9  -2 -11   95.29    9.60
   9  -2 -11   84.69    8.50
  10  -2 -11   82.69    9.60
  10  -2 -11   88.39   10.30
  11  -2 -11   20.50    6.80
  11  -2 -11   22.80    7.70
 -11   2  11    8.70    4.90
  12  -2 -11   21.90    8.10
  12  -2 -11   12.30    7.00
 -12   2  11    9.20    5.60
 -13   2  11   34.40    8.80
  11   2  12    5.70    5.60
 -10  -2 -12   13.50    5.10
  10   2  12   21.70    6.50
  -9  -2 -12   95.69    8.30
   9   2  12  129.99   10.30
  -8  -2 -12   16.00    3.50
  -7  -2 -12  151.78   11.40
   7   2  12  121.69   10.60
  -6  -2 -12   28.30    4.10
   6   2  12   30.50    5.70
  -5  -2 -12   32.10    4.10
   5   2  12   32.20    5.20
  -4  -2 -12  158.38    8.90
   4   2  12  157.48    9.80
  -3  -2 -12  200.68   10.80
   3   2  12  204.88   11.60
  -2  -2 -12  216.98   11.40
   2   2  12  219.18   12.10
  -1  -2 -12  122.69    7.00
  -1  -2 -12  125.79    7.00
   1   2  12  107.99    7.60
   0  -2 -12   77.99    5.00
   0  -2 -12   67.79    6.00
   1  -2 -12  120.49    7.30
   1  -2 -12  124.39    7.20
   2  -2 -12  206.28   11.40
   2  -2 -12  215.18   11.40
   3  -2 -12  206.58   11.50
   3  -2 -12  207.58   11.30
   4  -2 -12  155.48    9.40
   4  -2 -12  145.39    9.00
   5  -2 -12   33.30    5.30
   5  -2 -12   29.20    4.60
   6  -2 -12   14.80    3.90
   7  -2 -12  122.09    8.90
   7  -2 -12  118.39    9.30
   8  -2 -12   15.60    5.30
   8  -2 -12   20.80    5.60
   9  -2 -12   99.49    9.60
   9  -2 -12  127.59   11.00
  10  -2 -12   16.00    6.60
  10  -2 -12    5.30    6.20
  11  -2 -12    3.50    7.10
  11  -2 -12    4.80    6.20
 -11   2  12   -0.80    4.60
  12  -2 -12   33.30    9.70
  12  -2 -12   43.70    8.80
 -12   2  12   35.60    6.40
  11   2  13    9.10    5.80
  10   2  13   58.89    8.30
  -9  -2 -13  132.79   10.80
   9   2  13  130.99   13.00
  -8  -2 -13   32.70    5.60
   8   2  13   44.30    7.70
  -7  -2 -13  107.29    7.40
   7   2  13   97.49    8.90
   6   2  13  147.19   11.20
  -5  -2 -13   37.10    4.60
   5   2  13   39.10    5.60
  -4  -2 -13  166.98    9.60
   4   2  13  175.08   10.60
  -3  -2 -13  257.27   13.50
   3   2  13  258.57   14.30
  -2  -2 -13   89.79    5.90
   2   2  13   79.79    6.80
  -1  -2 -13   97.29    6.20
  -1  -2 -13   98.59    6.10
   1   2  13   95.59    7.10
   0  -2 -13    3.40    2.00
   0  -2 -13    3.00    2.00
   1  -2 -13   91.59    6.20
   1  -2 -13   97.59    6.50
   2  -2 -13   80.19    5.90
   2  -2 -13   82.19    6.20
   3  -2 -13  261.67   14.40
   3  -2 -13  272.17   14.40
   4  -2 -13  189.28   11.20
   4  -2 -13  179.48   10.80
   5  -2 -13   26.90    4.90
   5  -2 -13   40.40    5.90
   6  -2 -13  134.89    9.70
   6  -2 -13  137.39    9.50
   7  -2 -13   94.19    8.20
   7  -2 -13  104.09    9.20
   8  -2 -13   32.90    6.70
   8  -2 -13   49.70    8.60
   9  -2 -13  154.78   17.60
   9  -2 -13  124.29   13.50
  10  -2 -13   30.10    6.80
  11  -2 -13    4.60    7.60
 -11   2  13    1.10    5.30
  12  -2 -13   20.80   11.70
 -12   2  13   11.00    6.40
  11   2  14   73.29   10.20
  10   2  14   35.20    8.00
  -9  -2 -14   32.90    6.90
   9   2  14   51.39    8.20
  -8  -2 -14   11.30    4.60
   8   2  14   14.20    5.50
  -7  -2 -14  253.17   13.40
   7   2  14  200.18   14.10
  -6  -2 -14   40.40    5.60
   6   2  14   42.50    7.00
  -5  -2 -14   10.10    3.20
   5   2  14   13.20    4.00
  -4  -2 -14   92.89    6.90
   4   2  14   93.19    7.80
  -3  -2 -14  118.49    7.90
  -3  -2 -14  130.39    8.10
   3   2  14  135.39    9.20
  -2  -2 -14  101.39    6.60
  -2  -2 -14  107.29    6.70
   2   2  14   90.39    7.70
  -1  -2 -14  120.39    7.70
  -1  -2 -14  133.69    7.80
   0  -2 -14    3.80    2.20
   0  -2 -14    3.80    2.50
   1  -2 -14  132.09    8.10
   1  -2 -14  123.69    8.10
   2  -2 -14   90.19    6.70
   2  -2 -14   94.99    7.10
   3  -2 -14  125.29    8.50
   3  -2 -14  135.19    8.80
   4  -2 -14  102.59    8.00
   4  -2 -14   87.49    7.30
   5  -2 -14   16.70    4.70
   6  -2 -14   34.80    6.10
   6  -2 -14   37.80    6.90
   7  -2 -14  223.88   14.20
   7  -2 -14  200.08   13.20
   8  -2 -14   19.90    6.60
   8  -2 -14   16.20    5.30
   9  -2 -14   53.19    9.10
   9  -2 -14   37.50    7.60
  10  -2 -14   33.40   11.10
  10  -2 -14   35.70    7.90
 -10   2  14   31.70    5.40
  11  -2 -14    5.60    7.30
 -11   2  14    7.80    4.90
  10   2  15   39.20    7.20
  -9  -2 -15   84.39    8.40
   9   2  15   97.99    9.50
  -8  -2 -15  133.29    9.90
   8   2  15  129.69   10.90
  -7  -2 -15   83.09    7.70
   7   2  15   66.69    8.90
  -6  -2 -15    9.60    3.80
   6   2  15    5.10    4.90
  -5  -2 -15   12.80    3.70
  -5  -2 -15    8.30    4.40
   5   2  15   14.80    5.00
  -4  -2 -15  124.39    8.00
  -4  -2 -15   92.89    7.30
   4   2  15  105.49    9.00
  -3  -2 -15   70.09    6.20
  -3  -2 -15   56.59    5.60
   3   2  15   46.40    6.80
  -2  -2 -15  184.08   10.50
  -2  -2 -15  200.38   10.90
   2   2  15  172.58   11.70
  -1  -2 -15   35.00    4.30
  -1  -2 -15   31.10    4.70
   0  -2 -15   34.80    5.10
   0  -2 -15   34.70    4.70
   1  -2 -15   28.30    5.10
   1  -2 -15   35.30    4.80
   2  -2 -15  188.88   11.40
   2  -2 -15  191.18   11.30
   3  -2 -15   49.20    5.90
   4  -2 -15  101.39    8.20
   4  -2 -15  122.09    9.00
   5  -2 -15   18.00    5.20
   6  -2 -15    2.80    4.80
   6  -2 -15    2.20    4.40
   7  -2 -15   74.49    8.00
   7  -2 -15   73.39    9.40
   8  -2 -15  119.09   10.00
   8  -2 -15  139.79   11.80
   9  -2 -15   77.19    8.40
   9  -2 -15  102.49   10.40
  10  -2 -15   21.20    7.40
 -10   2  15   25.00    5.50
  11  -2 -15   12.60    9.60
 -11   2  15   23.40    6.20
  10   2  16   99.49    8.90
  -9  -2 -16   46.50    7.10
  -8  -2 -16   37.00    7.20
   8   2  16   47.60    8.30
  -7  -2 -16  227.38   13.30
   7   2  16  205.38   14.40
   6   2  16   33.40    6.90
  -5  -2 -16    7.70    3.80
  -5  -2 -16    1.70    3.60
   5   2  16    1.60    4.60
  -4  -2 -16   83.49    7.40
  -4  -2 -16   65.79    6.50
   4   2  16   83.69    8.50
   3   2  16   12.90    4.70
  -2  -2 -16   88.89    7.40
  -2  -2 -16   82.79   10.10
  -1  -2 -16  308.07   20.20
  -1  -2 -16  323.27   16.90
   0  -2 -16   22.20    4.00
   0  -2 -16   28.70    7.50
   1  -2 -16  288.87   16.10
   1  -2 -16  303.37   16.20
   2  -2 -16   63.09    7.00
   2  -2 -16   68.49    6.90
   3  -2 -16   10.10    3.60
   4  -2 -16   81.29    8.10
   4  -2 -16   74.79    7.60
   5  -2 -16    4.80    4.80
   6  -2 -16   32.60    6.80
   6  -2 -16   38.50    6.20
   7  -2 -16  192.08   12.70
   7  -2 -16  209.28   14.20
   8  -2 -16   22.90    5.90
   8  -2 -16   23.10    7.00
   9  -2 -16   87.79   12.40
  -9   2  16   75.79    8.10
  10  -2 -16   33.80    7.90
 -10   2  16   39.20    8.60
   9   2  17   46.10    7.10
  -8  -2 -17   59.79    7.70
  -7  -2 -17   38.10    7.20
   7   2  17   41.00    8.30
  -6  -2 -17   12.90    5.00
   6   2  17   -1.60    5.70
  -5  -2 -17   31.90    5.50
   5   2  17   21.60    6.40
  -4  -2 -17   53.69    6.50
  -4  -2 -17   77.99    7.40
  -3  -2 -17   55.49    6.80
  -3  -2 -17   47.80    6.40
  -2  -2 -17  127.19    9.40
  -2  -2 -17  140.79    9.70
  -1  -2 -17   58.29    6.90
  -1  -2 -17   76.99    7.30
   0  -2 -17    9.20    4.30
   0  -2 -17    9.10    3.70
   1  -2 -17   69.19    7.20
   1  -2 -17   59.29    7.10
   2  -2 -17  130.89    9.50
   2  -2 -17  125.49    9.70
   3  -2 -17   51.09    7.40
   3  -2 -17   52.79    6.90
   4  -2 -17   63.69    7.30
   4  -2 -17   64.99    8.00
   5  -2 -17   25.50    6.40
   6  -2 -17    5.70    4.70
   6  -2 -17    0.20    5.80
   7  -2 -17   28.10    7.00
   8  -2 -17   96.29   12.00
  -8   2  17   90.19    8.40
   9  -2 -17   12.70    6.30
  -9   2  17   24.00    6.50
  10  -2 -17   47.50    8.00
 -10   2  17   52.59    9.50
  -7  -2 -18   36.20    6.40
  -6  -2 -18   20.20    5.30
  -5  -2 -18   43.40    7.10
  -4  -2 -18    5.20    4.50
  -3  -2 -18   14.50    5.00
  -3  -2 -18   13.10    5.00
  -2  -2 -18   20.60    4.90
  -2  -2 -18   22.40    5.00
  -1  -2 -18  133.19    9.70
  -1  -2 -18  124.69    9.50
   0  -2 -18   14.40    4.50
   0  -2 -18   11.50    4.70
   1  -2 -18  137.79    9.80
   1  -2 -18  127.59   10.00
   2  -2 -18   23.40    5.30
   2  -2 -18   24.20    5.90
   3  -2 -18   11.30    4.30
   3  -2 -18   17.90    5.80
   4  -2 -18    6.50    5.10
   5  -2 -18   25.10    6.40
   5  -2 -18   19.10    9.20
   6  -2 -18   27.60    7.20
   7  -2 -18   52.69   12.90
   8  -2 -18    5.80    5.90
   9  -2 -18   52.09    7.80
  -8  -2 -19   19.60   10.50
  -7  -2 -19    6.90    5.60
  -6  -2 -19   87.29    8.70
  -5  -2 -19   10.60    5.20
  -4  -2 -19   18.20    5.50
  -3  -2 -19   55.29    7.70
  -2  -2 -19   43.70    6.70
  -2  -2 -19   43.00    7.50
  -1  -2 -19   65.99    8.00
  -1  -2 -19   45.20    7.50
   0  -2 -19   74.89    8.00
   0  -2 -19   64.79    7.90
   1  -2 -19   53.79    7.80
   1  -2 -19   67.29    7.90
   2  -2 -19   38.80    7.30
   2  -2 -19   48.20    7.20
   3  -2 -19   41.70    7.30
   3  -2 -19   51.49    7.70
   4  -2 -19   17.60    6.00
   5  -2 -19   14.30    6.30
   6  -2 -19   82.99    9.40
   7  -2 -19   22.10    6.80
   8  -2 -19   50.39    7.80
  -7  -2 -20    6.50    6.50
  -6  -2 -20   22.70    8.80
  -5  -2 -20   74.99    8.70
  -4  -2 -20   18.40    8.10
  -3  -2 -20    1.90    5.30
  -2  -2 -20   69.79    8.60
  -1  -2 -20   55.39    7.90
  -1  -2 -20   50.69    7.60
   0  -2 -20   56.29    9.90
   0  -2 -20   40.90    7.20
   1  -2 -20   61.39    8.00
   1  -2 -20   62.19    8.20
   2  -2 -20   77.49    8.40
   2  -2 -20   70.09    8.50
   3  -2 -20    0.10    5.80
   4  -2 -20   12.30    5.90
   5  -2 -20   75.69    9.10
   6  -2 -20   30.10    6.90
   7  -2 -20   25.90    6.60
  -5  -2 -21    3.30    6.00
  -4  -2 -21   21.40    6.40
  -3  -2 -21  122.99   10.40
  -2  -2 -21    2.20    6.00
  -1  -2 -21   32.30    7.10
   0  -2 -21   86.29    9.10
   0  -2 -21  107.89   10.00
   1  -2 -21   38.30    7.50
   1  -2 -21   30.30    6.80
   2  -2 -21   15.10    6.30
   2  -2 -21   17.30    5.40
   3  -2 -21  115.49   10.10
   4  -2 -21   28.60   10.00
   5  -2 -21   11.30    6.00
  -3  -2 -22    6.80    6.50
  -2  -2 -22   24.00   10.20
  -1  -2 -22   53.29    8.70
   0  -2 -22    7.80    5.90
   1  -2 -22   57.99    8.50
   2  -2 -22   23.10    7.50
   3  -2 -22   30.30   10.00
   0   3 -22    4.20    6.00
  -1   3 -22   36.30    7.80
  -2   3 -22  242.58   16.20
  -2   3 -22  248.48   15.90
  -3   3 -22   32.80    8.20
  -3   3 -22   27.00    6.60
   5   3 -21   66.59    9.80
   1   3 -21   36.40    7.60
   0   3 -21   93.99    9.40
   0   3 -21   97.29    9.80
  -1   3 -21   33.30    6.90
  -2   3 -21   16.70    5.70
  -3   3 -21  379.66   21.00
  -4   3 -21   62.49    9.30
  -5   3 -21   64.89    8.00
   7   3 -20   33.70    7.40
   6   3 -20   18.40    6.30
   5   3 -20   44.60    7.30
   4   3 -20   87.89    8.50
   3   3 -20   21.70    6.50
   2   3 -20  108.09   11.90
   2   3 -20  124.39   11.60
   1   3 -20    5.40    5.60
   1   3 -20   14.00    6.10
   0   3 -20   12.20    5.40
  -1   3 -20    6.50    5.20
  -2   3 -20  124.09   10.50
  -3   3 -20   25.90    6.00
  -4   3 -20  127.69   10.60
  -5   3 -20   52.39    8.10
  -6   3 -20   35.50    7.00
   8   3 -19   39.40    7.20
   7   3 -19   10.50    6.10
   6   3 -19   12.30    6.00
   5   3 -19   60.99    8.50
   4   3 -19   46.60    7.80
   3   3 -19  160.48   11.20
   2   3 -19   16.90    5.10
   2   3 -19   14.70    5.50
   2   3 -19   14.60    6.10
   1   3 -19   16.00    5.40
   1   3 -19   18.80    5.10
   0   3 -19   16.80    5.40
  -1   3 -19   13.00    5.30
  -2   3 -19   12.80    5.50
  -3   3 -19  182.48   12.20
  -4   3 -19   70.19    8.10
   5  -3  19   68.89    9.10
  -5   3 -19   72.29    8.20
  -6   3 -19   10.00    5.80
   7  -3  19   18.50    6.60
  -7   3 -19    1.90    6.10
   8  -3  19   65.89    7.90
   9   3 -18   27.80    7.00
   8   3 -18    6.90    6.00
   7   3 -18    1.00    6.20
   6   3 -18   17.50    6.00
   5   3 -18  120.79   10.00
   4   3 -18    6.30    4.80
   3   3 -18    7.80    4.60
   3   3 -18   14.60    5.90
   2   3 -18   16.80    5.60
   2   3 -18   13.10    4.90
   2   3 -18   13.20    5.00
   1   3 -18    0.20    4.00
   1   3 -18    1.70    4.30
   0   3 -18   76.79    8.10
   0   3 -18   66.09    7.40
  -1   3 -18   -1.20    4.40
  -2   3 -18   13.50    5.30
  -3   3 -18    4.20    5.30
   4  -3  18    0.50    5.60
  -4   3 -18    6.60    4.30
   5  -3  18  137.39   11.20
  -5   3 -18  130.69   10.10
   6  -3  18   11.90    6.30
  -6   3 -18    7.80    5.20
   7  -3  18   14.90   12.20
  -7   3 -18    7.70    5.60
   8  -3  18   14.90    6.60
   9  -3  18   47.20    7.30
  10   3 -17   48.90    7.40
   9   3 -17   12.80    6.70
   8   3 -17   56.39   11.10
   7   3 -17   47.50    8.10
   6   3 -17   11.10    5.40
   5   3 -17   23.70    6.00
   4   3 -17   56.89    7.10
   3   3 -17  120.59    9.10
   3   3 -17  116.89    9.40
   3   3 -17  118.19    9.90
   2   3 -17  100.99    8.30
   2   3 -17   97.29    8.50
   1   3 -17   58.19    7.20
   1   3 -17   60.59    7.30
   0   3 -17   22.10    4.60
   0   3 -17   31.10    5.20
  -1   3 -17   46.80    6.60
  -1   3 -17   58.89    7.00
   2  -3  17   96.59    8.90
  -2   3 -17   97.29    8.30
   3  -3  17  124.59   10.10
  -3   3 -17  125.59    9.30
   4  -3  17   62.39    8.40
  -4   3 -17   63.79    7.20
   5  -3  17   27.80    8.10
  -5   3 -17   22.90    5.60
   6  -3  17   14.30    6.50
  -6   3 -17   12.30    5.20
   7  -3  17   51.49    8.70
  -7   3 -17   42.50    6.80
   8  -3  17   73.59   14.50
   9  -3  17   21.70    6.60
  10  -3  17   61.69    7.30
  10   3 -16   46.60    7.90
   9   3 -16    9.50    7.00
   8   3 -16  274.77   16.90
   7   3 -16   69.69    8.80
   6   3 -16   17.10    5.30
   5   3 -16  102.69    8.80
   4   3 -16  156.88   12.70
   4   3 -16  178.38   11.10
   3   3 -16   47.70   10.50
   3   3 -16   50.69    6.40
   3   3 -16   44.70    6.80
   2   3 -16  536.25   27.10
   2   3 -16  533.65   27.20
   1   3 -16   35.40    6.20
   1   3 -16   45.10    6.00
   0   3 -16    6.60    3.60
   0   3 -16    6.10    3.40
  -1   3 -16   28.30    5.50
  -1   3 -16   44.50    5.70
   2  -3  16  536.65   27.00
  -2   3 -16  534.25   26.40
  -2   3 -16  494.15   25.80
   3  -3  16   58.29    7.70
  -3   3 -16   67.29    6.50
   4  -3  16  192.48   12.50
  -4   3 -16  175.68   11.10
   5  -3  16  107.49    9.80
  -5   3 -16  102.69    8.00
   6  -3  16   13.70    6.00
  -6   3 -16   10.00    3.80
   7  -3  16   65.59    9.40
  -7   3 -16   67.69    7.60
   8  -3  16  275.07   17.20
  -8   3 -16  274.07   16.00
   9  -3  16   11.20    7.10
  10  -3  16   45.10    8.30
  11   3 -15   49.30    8.30
  10   3 -15   11.10    6.30
   9   3 -15  271.07   17.10
   8   3 -15   10.60    6.30
   7   3 -15  128.99   10.60
   6   3 -15   43.40    7.20
   5   3 -15   36.70    6.20
   4   3 -15   57.99    6.40
   4   3 -15   49.99    7.70
   3   3 -15 1187.88   58.79
   3   3 -15 1240.48   58.39
   3   3 -15 1220.18   58.69
   2   3 -15   13.40    3.40
   1   3 -15   70.89    6.50
   1   3 -15   69.39    6.20
   0   3 -15    7.30    3.40
   0   3 -15    7.40    2.80
   1  -3  15   74.39    6.80
  -1   3 -15   70.69    5.90
  -1   3 -15   78.59    6.10
   2  -3  15   14.40    4.30
  -2   3 -15   13.70    3.50
   3  -3  15 1237.58   56.79
  -3   3 -15 1167.68   55.59
  -3   3 -15 1103.09   56.69
   4  -3  15   55.39    7.40
  -4   3 -15   61.09    5.90
   5  -3  15   38.40    7.10
  -5   3 -15   38.90    5.40
   6  -3  15   54.59    8.20
  -6   3 -15   48.60    6.00
   7  -3  15  143.89   11.60
  -7   3 -15  126.79    9.40
   8  -3  15   13.00    6.70
  -8   3 -15   11.40    4.60
   9  -3  15  265.37   16.60
  10  -3  15   12.30    6.30
  11  -3  15   34.40    7.00
  11   3 -14    5.10    5.60
  11   3 -14    3.20    6.20
  10   3 -14  105.19   10.40
   9   3 -14  138.69   11.90
   8   3 -14  589.34   30.80
   7   3 -14   42.60    7.50
   6   3 -14   31.50    4.60
   6   3 -14   35.30    6.30
   5   3 -14   23.30    4.60
   5   3 -14   32.10    4.30
   4   3 -14  237.28   14.40
   4   3 -14  252.57   13.90
   3   3 -14   15.80    3.40
   2   3 -14  974.50   46.70
   2   3 -14  958.70   46.50
   1   3 -14   38.50    4.70
   1   3 -14   38.10    4.90
   0  -3  14    0.10    2.80
   0   3 -14    3.80    2.40
   0   3 -14    3.00    2.60
   1  -3  14   34.20    5.50
  -1   3 -14   44.50    4.50
  -1   3 -14   35.80    4.50
   2  -3  14  994.30   47.80
  -2   3 -14  999.00   46.90
  -2   3 -14  962.80   47.20
   3  -3  14   22.50    5.20
  -3   3 -14   19.90    3.50
   4  -3  14  256.27   14.70
  -4   3 -14  250.17   13.60
   5  -3  14   31.30    6.30
   6  -3  14   39.70    7.40
  -6   3 -14   39.80    5.40
   7  -3  14   42.10    8.30
  -7   3 -14   45.50    5.90
   8  -3  14  634.44   32.30
  -8   3 -14  599.44   30.60
   9  -3  14  135.19   11.60
  10  -3  14   95.89    9.90
  11  -3  14    1.50    5.60
  11   3 -13   33.30    6.90
  11   3 -13   37.80    7.80
  10   3 -13  222.98   15.40
   9   3 -13  476.25   29.40
   8   3 -13   92.79    9.50
   8   3 -13   92.69    8.20
   7   3 -13   59.49    7.50
   7   3 -13   60.09    6.50
   6   3 -13    4.10    3.10
   6   3 -13   -0.80    3.30
   5   3 -13    8.30    2.40
   5   3 -13    8.30    3.10
   4   3 -13    4.80    3.10
   4   3 -13    0.90    3.90
   3   3 -13 1851.71   85.09
   3   3 -13 1745.93   85.09
   2   3 -13   28.30    4.70
   2   3 -13   25.80    4.10
   1   3 -13    3.40    2.40
   1   3 -13    0.40    2.40
   0  -3  13  147.59    8.90
   0   3 -13  143.49    8.50
   1  -3  13    0.00    2.50
  -1   3 -13   -1.10    2.20
  -1   3 -13    0.40    2.20
   2  -3  13   21.00    4.50
  -2   3 -13   23.40    4.00
  -2   3 -13   31.30    3.80
   3  -3  13 1840.82   82.69
  -3   3 -13 1833.02   81.59
  -3   3 -13 1540.85   81.79
   4  -3  13    7.30    3.50
  -4   3 -13    5.20    2.40
  -4   3 -13    4.20    1.90
   5  -3  13   10.30    4.00
  -5   3 -13   18.90    3.80
   6  -3  13    2.80    4.10
  -6   3 -13    1.30    2.60
   7  -3  13   68.59    8.50
  -7   3 -13   70.79    6.50
   8  -3  13   97.29   10.10
  -8   3 -13  100.79    7.80
   9  -3  13  518.95   32.40
  10  -3  13  215.48   14.60
  11  -3  13   24.90    7.30
  12  -3  13   -5.10    5.40
  11   3 -12  104.09   11.20
  11   3 -12  115.79   11.00
  10   3 -12   49.30    9.10
   9   3 -12  217.98   14.10
   9   3 -12  189.38   12.40
   8   3 -12  265.27   15.10
   8   3 -12  278.77   16.20
   7   3 -12  105.39    8.60
   7   3 -12  103.79    7.30
   6   3 -12   89.29    7.20
   6   3 -12   91.89    6.70
   5   3 -12   22.40    4.80
   5   3 -12   19.40    3.20
   5   3 -12   16.90    3.70
   4   3 -12  127.09    8.10
   4   3 -12  116.29    8.30
   4   3 -12  118.79    8.00
   3   3 -12   60.49    5.50
   3   3 -12   51.89    5.00
   2   3 -12  623.64   30.70
   2   3 -12  635.54   30.70
   1   3 -12   37.00    3.90
   1   3 -12   38.70    4.10
   0  -3  12   68.99    6.00
   0   3 -12   76.69    5.20
   1  -3  12   38.10    4.60
  -1   3 -12   37.10    4.00
  -1   3 -12   35.80    3.70
   2  -3  12  636.74   30.40
  -2   3 -12  593.64   29.70
  -2   3 -12  618.44   29.50
   3  -3  12   55.09    5.50
  -3   3 -12   52.49    4.10
  -3   3 -12   57.19    4.50
   4  -3  12  114.09    8.20
  -4   3 -12  123.99    7.10
  -4   3 -12  106.29    6.50
   5  -3  12   17.30    4.10
  -5   3 -12   18.10    3.50
   6  -3  12   98.89    8.10
  -6   3 -12   93.09    6.40
   7  -3  12  122.09    9.40
  -7   3 -12  106.29    7.40
   8  -3  12  313.87   17.60
  -8   3 -12  285.27   15.80
   9  -3  12  242.48   15.80
  10  -3  12   44.40    9.10
  11  -3  12   98.29   10.60
  12  -3  12   70.79    8.80
 -13  -3  11   17.70    5.70
  11   3 -11   41.90    8.90
  11   3 -11   44.20    8.90
  10   3 -11  421.66   22.90
  10   3 -11  361.16   20.90
   9   3 -11   56.09    8.00
   9   3 -11   45.50    6.00
   8   3 -11  272.97   15.40
   8   3 -11  249.18   14.40
   7   3 -11  163.58   10.30
   7   3 -11  140.59    9.10
   6   3 -11   36.70    4.40
   6   3 -11   24.70    4.50
   5   3 -11   31.80    4.80
   5   3 -11   25.80    4.30
   5   3 -11   26.20    3.40
   4   3 -11   78.69    5.90
   4   3 -11   56.49    6.10
   4   3 -11   70.09    5.60
   3   3 -11  989.60   47.40
   2   3 -11  272.67   14.10
  -1  -3  11  216.18   12.10
   1   3 -11  222.38   11.80
   1   3 -11  234.78   11.80
   0  -3  11  488.35   23.60
   0   3 -11  458.25   23.20
   0   3 -11  481.25   23.10
   1  -3  11  237.98   12.20
  -1   3 -11  219.48   11.40
  -1   3 -11  212.18   11.50
  -2   3 -11  278.77   13.60
  -2   3 -11  253.87   13.20
   3  -3  11 1026.30   49.00
  -3   3 -11 1093.19   49.20
  -3   3 -11  940.61   47.90
   4  -3  11   78.29    6.20
  -4   3 -11   72.79    5.20
   5  -3  11   31.30    4.90
  -5   3 -11   33.00    3.80
   6  -3  11   33.50    5.20
  -6   3 -11   27.70    4.00
   7  -3  11  179.28   11.10
  -7   3 -11  165.88    9.70
   8  -3  11  285.87   15.60
  -8   3 -11  245.38   13.90
   9  -3  11   69.19    8.40
  10  -3  11  430.36   24.10
  11  -3  11   28.60    7.80
  12  -3  11    3.30    6.80
 -13  -3  10  115.49    9.60
  11   3 -10  347.67   20.50
  11   3 -10  410.06   22.00
  11   3 -10  370.56   22.00
  10   3 -10   86.89    8.50
  10   3 -10  102.39    9.90
   9   3 -10   32.20    5.40
   9   3 -10   41.70    7.10
   8   3 -10   61.89    6.10
   8   3 -10   60.09    6.70
   7   3 -10  125.69    8.80
   7   3 -10  128.49    8.10
   6   3 -10   56.09    5.30
   5   3 -10  433.66   21.50
   5   3 -10  417.26   21.50
   5   3 -10  424.76   21.10
   4   3 -10  353.36   17.80
   4   3 -10  338.37   17.70
   3   3 -10   11.10    2.70
   3   3 -10   11.60    2.50
   2   3 -10  156.28    8.50
   2   3 -10  144.99    8.40
  -1  -3  10   16.20    2.90
   1   3 -10   21.80    3.10
   1   3 -10   22.60    3.00
   0  -3  10  125.19    8.00
   0   3 -10  144.39    7.50
   1  -3  10   18.70    3.40
  -1   3 -10   20.80    2.70
  -1   3 -10   16.40    2.80
   2  -3  10  146.99    8.60
  -2   3 -10  139.69    7.60
  -2   3 -10  143.79    7.80
   3  -3  10   20.30    3.90
  -3   3 -10   19.60    2.80
   4  -3  10  358.86   18.60
  -4   3 -10  367.66   17.90
   5  -3  10  474.05   23.60
  -5   3 -10  461.15   24.40
   6  -3  10   68.09    5.90
  -6   3 -10   66.29    4.80
   7  -3  10  151.58    9.60
  -7   3 -10  140.79    8.40
  -8   3 -10   61.19    5.30
   9  -3  10   56.59    7.30
  10  -3  10  103.79    9.80
  11  -3  10  391.16   22.00
  12  -3  10   86.49   13.70
  13  -3  10   48.90    8.40
 -13  -3   9    9.70    4.90
  12   3  -9    1.90    6.00
  11   3  -9    4.60    7.60
  11   3  -9    7.00    9.00
  11   3  -9   11.80    7.00
  10   3  -9  128.49   10.00
  10   3  -9  157.78   11.50
   9   3  -9  278.17   16.20
   9   3  -9  281.27   15.90
   8   3  -9  116.99    8.50
   8   3  -9  112.49    8.10
   7   3  -9  536.45   26.80
   7   3  -9  547.75   27.30
   6   3  -9  253.07   14.30
   6   3  -9  279.77   14.20
   5   3  -9  772.12   36.50
   5   3  -9  782.52   36.90
   5   3  -9  727.33   36.70
   4   3  -9   62.99    5.10
   4   3  -9   61.39    6.80
   3   3  -9 1037.20   48.80
   3   3  -9 1017.90   48.80
   2   3  -9  599.44   28.80
   2   3  -9  597.74   28.80
  -1  -3   9  454.25   21.20
   1   3  -9  407.16   20.70
   1   3  -9  419.16   20.70
   0  -3   9 1978.70   90.79
   0   3  -9 1913.61   90.59
   0   3  -9 1911.21   90.49
   1  -3   9  436.06   20.60
  -1   3  -9  402.56   20.10
  -1   3  -9  407.16   19.90
   2  -3   9  623.84   29.30
  -2   3  -9  597.84   28.80
  -2   3  -9  589.34   28.60
   3  -3   9 1053.39   49.99
  -3   3  -9 1046.80   49.50
   4  -3   9   59.49    5.00
  -4   3  -9   65.79    4.20
   5  -3   9  848.62   39.30
  -5   3  -9  773.92   38.40
   6  -3   9  258.17   14.00
   6  -3   9  269.87   14.00
  -6   3  -9  254.57   13.10
   7  -3   9  601.54   29.10
   7  -3   9  601.24   29.10
  -7   3  -9  546.95   28.00
   8  -3   9  125.09    8.90
   8  -3   9  131.79    8.80
  -8   3  -9  121.49    7.60
   9  -3   9  289.87   16.40
   9  -3   9  288.17   16.40
  10  -3   9  153.88   11.50
  10  -3   9  154.58   11.10
  11  -3   9   16.90   12.80
  11  -3   9   17.30   10.40
  12  -3   9    2.70    6.50
 -14  -3   8   10.90    5.20
  13   3  -8   60.59    8.20
  12   3  -8   10.80    6.20
  11   3  -8  193.38   13.20
  11   3  -8  173.18   13.60
  11   3  -8  191.78   12.60
  10   3  -8  220.08   13.50
  10   3  -8  228.58   14.30
   9   3  -8   63.99    6.80
   9   3  -8   53.79    5.80
   8   3  -8  885.11   44.60
   8   3  -8  944.41   44.40
   7   3  -8   66.29    5.80
   7   3  -8   73.59    5.60
   6   3  -8   23.70    3.30
   6   3  -8   26.40    3.80
   5   3  -8  644.24   32.10
   5   3  -8  665.43   32.30
   5   3  -8  681.93   32.00
   4   3  -8 3211.88  154.28
   4   3  -8 3397.36  154.38
   3   3  -8  689.23   33.60
   3   3  -8  712.13   33.60
   2   3  -8 1862.11   87.49
   2   3  -8 1871.41   87.39
  -1  -3   8   54.69    4.60
   1   3  -8   57.49    3.90
   1   3  -8   56.99    3.90
   0  -3   8    4.90    1.80
   0   3  -8    5.30    1.50
   1  -3   8   55.29    4.20
  -1   3  -8   58.09    3.70
  -1   3  -8   52.49    3.50
   2  -3   8 1866.61   86.59
  -2   3  -8 1825.12   86.19
   3  -3   8  700.93   33.70
  -3   3  -8  692.63   32.80
  -3   3  -8  708.53   33.20
   4  -3   8 3440.16  156.48
   4  -3   8 3344.57  156.28
  -4   3  -8 3233.08  155.48
  -4   3  -8 3376.36  155.88
   5  -3   8  701.23   33.60
   5  -3   8  716.13   33.50
  -5   3  -8  702.63   32.90
  -5   3  -8  652.93   32.60
   6  -3   8   27.80    4.00
   6  -3   8   21.70    4.60
  -6   3  -8   27.30    3.10
   7  -3   8   75.79    6.00
   7  -3   8   81.09    6.20
  -7   3  -8   74.39    5.00
   8  -3   8  964.70   45.60
   8  -3   8  907.61   45.40
   9  -3   8   92.19   11.10
   9  -3   8   72.69    8.60
  10  -3   8  228.18   14.00
  10  -3   8  236.18   14.40
  11  -3   8  184.98   12.90
  11  -3   8  205.98   13.60
  12  -3   8   15.40    7.00
  12  -3   8   13.90    6.40
  13  -3   8   65.49    8.90
 -14  -3   7   54.19   10.30
 -13  -3   7   11.50    4.80
  13   3  -7   -2.20    6.00
  12   3  -7   43.10    7.60
  11   3  -7  114.99    9.70
  11   3  -7  132.99   10.80
  10   3  -7    4.00    4.20
  10   3  -7    6.00    3.70
   9   3  -7  815.02   40.30
   9   3  -7  831.62   40.70
   8   3  -7   28.10    4.10
   8   3  -7   37.70    5.00
   7   3  -7  220.68   11.90
   7   3  -7  213.68   12.10
   6   3  -7  319.87   16.20
   5   3  -7  598.14   31.10
   5   3  -7  655.93   31.20
   5   3  -7  689.53   31.40
   4   3  -7 2487.95  117.69
   4   3  -7 2548.05  117.79
   3   3  -7 2994.80  141.59
   3   3  -7 3074.59  141.59
   2   3  -7 1126.69   53.59
   2   3  -7 1152.78   53.69
  -1  -3   7 1412.96   62.29
   1   3  -7 1290.97   61.69
   1   3  -7 1245.18   61.59
   0  -3   7  568.14   26.40
   0   3  -7  533.05   26.10
   0   3  -7  545.35   26.00
   1  -3   7 1282.97   58.69
  -1   3  -7 1206.28   58.19
  -1   3  -7 1250.57   58.39
   2  -3   7 1162.48   52.99
  -2   3  -7 1125.89   52.59
  -2   3  -7 1079.89   52.29
   3  -3   7 2945.71  137.69
   3  -3   7 3045.80  137.99
  -3   3  -7 2872.41  137.29
   4  -3   7 2680.23  122.39
   4  -3   7 2585.04  122.19
  -4   3  -7 2626.44  121.89
  -4   3  -7 2572.34  121.69
   5  -3   7  686.33   33.00
   5  -3   7  722.43   33.20
  -5   3  -7  665.63   32.50
  -5   3  -7  671.03   32.40
   6  -3   7  333.57   16.70
   6  -3   7  304.07   16.50
  -6   3  -7  339.27   15.90
  -6   3  -7  323.57   15.90
   7  -3   7  234.38   12.60
   7  -3   7  227.28   12.60
  -7   3  -7  228.98   11.70
  -7   3  -7  232.18   11.70
   8  -3   7   37.30    4.80
   8  -3   7   36.50    4.60
  -8   3  -7   31.30    3.40
  -8   3  -7   30.40    4.70
   9  -3   7  856.91   42.40
   9  -3   7  871.71   42.30
  10  -3   7    5.90    4.00
  10  -3   7    5.60    3.60
  11  -3   7  139.39   10.40
  11  -3   7  144.69   11.20
  12  -3   7   42.20    7.50
  12  -3   7   55.89    9.00
  13  -3   7   -9.80    6.00
  13  -3   7    8.00    7.40
 -14  -3   6   41.60    7.30
 -13  -3   6   32.20    5.60
  13   3  -6   15.30    6.90
  12   3  -6  102.89    9.70
  11   3  -6   91.29    8.40
  11   3  -6   89.59    9.00
  10   3  -6  156.38   10.80
  10   3  -6  144.59   10.30
  10   3  -6  146.99   10.20
   9   3  -6  830.12   40.00
   9   3  -6  804.02   40.20
   8   3  -6 1570.44   74.69
   8   3  -6 1576.84   74.89
   7   3  -6  117.69    7.20
   7   3  -6  111.59    7.40
   6   3  -6   47.00    4.30
   6   3  -6   44.30    4.10
   5   3  -6    5.50    2.20
   5   3  -6    5.40    2.00
   5   3  -6    5.20    2.20
   4   3  -6 2289.37  105.49
   4   3  -6 2183.58  105.49
   4   3  -6 2297.37  105.59
   3   3  -6  514.25   24.10
   3   3  -6  467.65   24.00
   3   3  -6  519.45   24.50
   2   3  -6 3366.86  157.18
   2   3  -6 3384.26  157.38
  -1  -3   6  338.97   16.70
   1   3  -6  354.16   16.90
   1   3  -6  337.67   16.60
   0  -3   6    4.10    1.70
   0   3  -6    3.30    1.10
   0   3  -6    3.50    1.20
   1  -3   6  330.27   15.90
  -1   3  -6  314.57   15.50
  -1   3  -6  332.87   15.70
   2  -3   6 3232.28  149.39
  -2   3  -6 3206.38  149.09
  -2   3  -6 3178.98  148.99
   3  -3   6  510.15   24.20
   3  -3   6  503.95   24.20
  -3   3  -6  489.25   23.60
   4  -3   6 2322.07  108.79
   4  -3   6 2403.66  108.89
  -4   3  -6 2277.57  108.29
  -4   3  -6 2307.47  108.39
   5  -3   6   13.50    2.70
   5  -3   6    8.50    2.30
  -5   3  -6   11.60    2.10
   6  -3   6   52.19    4.20
   6  -3   6   50.39    4.30
  -6   3  -6   44.40    3.50
  -6   3  -6   46.10    3.60
   7  -3   6  118.29    7.50
   7  -3   6  120.69    7.50
  -7   3  -6  115.89    6.60
  -7   3  -6  121.99    6.60
   8  -3   6 1628.54   79.09
   8  -3   6 1723.93   79.19
  -8   3  -6 1702.63   78.09
  -8   3  -6 1618.34   78.19
   9  -3   6  865.41   38.70
   9  -3   6  750.72   38.50
  -9   3  -6  739.43   38.00
  10  -3   6  145.09    9.90
  10  -3   6  129.59    9.10
  11  -3   6   87.19    8.10
  11  -3   6  104.59    9.20
  12  -3   6   94.19    9.20
  12  -3   6  112.69   10.60
  13  -3   6   17.90    7.00
  13  -3   6   24.60    7.60
  14  -3   6   44.70    9.10
 -14  -3   5  259.17   15.40
  14   3  -5  262.57   16.60
 -13  -3   5    1.00    4.30
  13   3  -5   -2.40    6.00
  12   3  -5   81.49    9.00
  11   3  -5   38.40    6.50
  10   3  -5  165.48   10.40
  10   3  -5  153.88   10.40
  10   3  -5  150.48   10.40
   9   3  -5  586.24   29.40
   9   3  -5  591.14   29.60
   8   3  -5   26.10    4.00
   8   3  -5   22.90    4.00
   7   3  -5   77.19    5.90
   7   3  -5   89.39    6.00
   6   3  -5  348.37   17.70
   6   3  -5  355.26   17.60
   5   3  -5   43.30    3.80
   5   3  -5   35.30    3.60
   5   3  -5   39.30    3.50
   4   3  -5 3315.97  157.18
   4   3  -5 3436.06  157.38
   3   3  -5  968.00   42.70
   3   3  -5  837.72   42.50
   2   3  -5 1120.29   51.69
   2   3  -5 1083.09   51.69
  -1  -3   5  220.68   10.80
   1   3  -5  217.18   10.70
   1   3  -5  208.78   10.60
   0  -3   5  923.91   42.10
   0   3  -5  875.81   41.90
   0   3  -5  883.31   41.80
   1  -3   5  210.78   10.00
  -1   3  -5  196.38    9.70
  -1   3  -5  190.08    9.50
   2  -3   5 1096.09   50.59
   2  -3   5 1077.09   50.49
  -2   3  -5 1033.10   50.19
  -2   3  -5 1102.89   50.39
   3  -3   5  946.51   44.50
   3  -3   5  935.21   44.30
  -3   3  -5  944.91   44.10
   4  -3   5 3438.86  159.98
   4  -3   5 3615.04  160.18
  -4   3  -5 3384.16  159.68
  -4   3  -5 3304.37  159.68
   5  -3   5   36.70    3.30
   5  -3   5   43.20    3.40
  -5   3  -5   39.40    3.10
  -5   3  -5   38.00    2.90
   6  -3   5  367.96   18.20
   6  -3   5  357.56   18.10
  -6   3  -5  363.56   17.50
  -6   3  -5  365.26   17.60
   7  -3   5   67.79    7.30
   7  -3   5   81.59    5.50
  -7   3  -5   70.19    5.10
  -7   3  -5   82.69    4.80
   8  -3   5   25.60    3.90
   8  -3   5   25.20    4.00
  -8   3  -5   27.70    3.10
  -8   3  -5   24.10    3.10
   9  -3   5  603.94   29.50
   9  -3   5  596.14   29.40
  -9   3  -5  564.74   28.40
  10  -3   5  154.18   10.40
  10  -3   5  170.58   10.50
 -10   3  -5  140.59    9.10
  11  -3   5   38.80    6.90
  11  -3   5   36.00    5.80
  12  -3   5   89.99   11.10
  12  -3   5   75.79    8.40
  13  -3   5  -11.90    6.80
  14  -3   5  286.77   18.20
 -14  -3   4   60.99    7.60
  14   3  -4   60.49    9.20
 -13  -3   4   -2.90    4.40
  13   3  -4   -6.60    5.50
  12   3  -4  163.58   11.70
  11   3  -4   67.29    7.50
  10   3  -4  201.48   12.00
  10   3  -4  212.38   12.80
  10   3  -4  230.08   13.00
   9   3  -4 1228.38   66.59
   9   3  -4 1448.56   66.89
   9   3  -4 1523.65   66.89
   8   3  -4  659.43   31.50
   8   3  -4  623.94   31.50
   7   3  -4  279.87   14.80
   7   3  -4  296.17   15.00
   6   3  -4  660.43   31.20
   6   3  -4  631.84   31.00
   5   3  -4   27.80    2.80
   5   3  -4   27.60    2.90
   5   3  -4   29.80    3.20
   4   3  -4  264.47   12.90
   4   3  -4  242.38   12.90
   4   3  -4  272.17   12.90
   3   3  -4  316.47   15.50
   3   3  -4  319.87   15.50
   3   3  -4  319.67   15.50
   2   3  -4  181.48    9.20
   2   3  -4  186.18    9.20
   2   3  -4  180.28    9.20
  -1  -3   4  237.18   11.30
   1   3  -4  219.38   11.20
   1   3  -4  233.38   11.30
   0  -3   4    3.30    1.50
   0   3  -4    2.40    1.30
   0   3  -4    0.50    0.90
   0   3  -4    1.40    1.10
   1  -3   4  184.98    9.90
  -1   3  -4  212.98    9.80
  -1   3  -4  215.38   10.00
   2  -3   4  188.38    9.40
   2  -3   4  190.88    9.30
  -2   3  -4  192.28    9.10
  -2   3  -4  176.58    9.10
   3  -3   4  336.57   16.00
   3  -3   4  336.77   16.10
  -3   3  -4  320.57   15.80
   4  -3   4  269.07   13.50
   4  -3   4  269.47   13.60
  -4   3  -4  277.57   13.10
  -4   3  -4  277.17   13.20
   5  -3   4   28.10    2.90
   5  -3   4   31.40    2.90
  -5   3  -4   30.40    2.50
  -5   3  -4   33.50    2.50
   6  -3   4  654.93   32.40
   6  -3   4  685.33   32.60
  -6   3  -4  683.33   31.80
   7  -3   4  294.07   15.50
   7  -3   4  311.37   15.70
  -7   3  -4  304.07   15.00
  -7   3  -4  303.47   14.90
   8  -3   4  647.64   32.20
   8  -3   4  662.03   32.30
  -8   3  -4  654.93   31.50
  -8   3  -4  669.23   31.40
   9  -3   4 1271.97   67.59
   9  -3   4 1512.35   67.99
  -9   3  -4 1478.35   66.99
  10  -3   4  235.08   16.50
  10  -3   4  228.48   13.00
 -10   3  -4  203.08   12.00
  11  -3   4   52.49    6.40
  11  -3   4   51.89    7.40
  12  -3   4  175.28   12.40
  12  -3   4  152.58   11.10
  14  -3   4   66.29   10.20
 -14  -3   3  223.78   13.60
  14   3  -3  226.38   15.30
 -13  -3   3   -6.10    4.20
  13   3  -3   -2.10    5.70
  12   3  -3    9.60    5.10
  11   3  -3  167.98   11.50
  10   3  -3  274.37   15.50
  10   3  -3  290.37   15.70
  10   3  -3  297.67   16.10
   9   3  -3    1.80    2.90
   9   3  -3   11.30    3.40
   8   3  -3   14.10    2.90
   8   3  -3   10.90    2.80
   7   3  -3  655.93   32.00
   7   3  -3  664.33   32.00
   6   3  -3    1.30    1.70
   6   3  -3   -0.40    1.90
   5   3  -3  345.57   16.80
   5   3  -3  336.47   16.50
   5   3  -3  336.97   16.60
   4   3  -3 1962.00   90.39
   4   3  -3 1965.60   90.29
   4   3  -3 1876.01   90.29
   3   3  -3   27.80    2.60
   3   3  -3   24.90    2.40
   3   3  -3   29.80    2.40
   2   3  -3  560.14   26.20
   2   3  -3  544.05   26.00
  -1  -3   3 4394.66  203.98
   0  -3   3  221.28   10.30
   0   3  -3  203.78   10.10
   0   3  -3  216.78   10.30
   1  -3   3 3959.70  184.18
  -1   3  -3 3979.10  184.18
   2  -3   3  582.14   28.00
   2  -3   3  629.14   28.20
  -2   3  -3  600.04   27.90
  -2   3  -3  572.24   27.90
   3  -3   3   26.00    2.40
   3  -3   3   28.40    2.30
  -3   3  -3   28.00    2.00
  -3   3  -3   26.10    2.10
   4  -3   3 2042.80   93.69
  -4   3  -3 1956.40   93.09
  -4   3  -3 2009.20   93.29
   5  -3   3  358.86   17.60
   5  -3   3  349.96   17.50
  -5   3  -3  363.66   17.40
  -5   3  -3  355.46   17.10
   6  -3   3    0.50    1.60
   6  -3   3    0.10    1.80
  -6   3  -3    2.90    1.20
  -6   3  -3    3.80    1.40
   7  -3   3  703.43   33.00
   7  -3   3  654.03   32.80
  -7   3  -3  676.53   32.30
  -7   3  -3  676.83   31.90
   8  -3   3   14.10    3.00
   8  -3   3   15.70    3.40
  -8   3  -3   11.40    2.30
   9  -3   3   23.30    4.40
  -9   3  -3   31.50    3.70
  10  -3   3  288.07   16.30
  10  -3   3  295.17   16.40
 -10   3  -3  302.27   15.40
  11  -3   3  158.38   10.80
  11  -3   3  159.58   11.30
  12  -3   3    7.30    5.60
 -12   3  -3    9.50    4.00
  14  -3   3  255.77   17.00
  15  -3   3   15.50    8.40
  15   3  -2   73.49   10.40
  14   3  -2   -7.40    6.70
 -13  -3   2   -1.00    4.10
  13   3  -2   -5.70    5.50
 -12  -3   2  245.88   14.40
  12   3  -2  271.17   15.80
  11   3  -2    8.80    4.10
  10   3  -2 1372.56   66.69
  10   3  -2 1466.75   67.29
  10   3  -2 1367.26   68.29
   9   3  -2  691.23   33.00
   9   3  -2  671.73   33.20
   9   3  -2  660.93   32.80
   8   3  -2   50.79    4.90
   8   3  -2   69.29    5.20
   8   3  -2   55.29    4.80
   7   3  -2  324.87   16.60
   7   3  -2  331.77   16.60
   6   3  -2 1290.37   61.79
   6   3  -2 1327.77   61.79
   5   3  -2  196.18   10.00
   5   3  -2  184.18    9.60
   5   3  -2  199.58    9.90
   4   3  -2 3012.60  140.99
   4   3  -2 3044.60  140.99
   3   3  -2  489.15   23.10
   3   3  -2  477.65   23.20
   3   3  -2  496.65   23.20
   2   3  -2   51.29    3.20
   2   3  -2   46.40    2.80
   2   3  -2   46.40    3.10
  -1  -3   2    4.00    0.80
   1   3  -2    3.80    0.60
   1   3  -2    3.40    0.80
   1   3  -2    4.40    1.10
   0  -3   2    6.00    0.80
   0   3  -2    4.60    0.90
   0   3  -2    5.90    1.00
   1  -3   2    3.80    0.70
   1  -3   2    4.30    1.00
   2  -3   2   49.30    2.90
  -2   3  -2   49.00    2.80
   3  -3   2  507.25   24.20
  -3   3  -2  524.85   24.00
  -3   3  -2  495.15   23.80
   4  -3   2 3162.38  144.49
  -4   3  -2 2947.01  143.99
  -4   3  -2 3194.78  144.19
   5  -3   2  193.38   10.20
  -5   3  -2  191.88    9.50
  -5   3  -2  207.38    9.90
   6  -3   2 1348.17   64.39
  -6   3  -2 1382.96   63.99
   7  -3   2  347.07   17.20
   7  -3   2  317.47   17.00
  -7   3  -2  345.67   16.50
   8  -3   2   66.99    5.20
   8  -3   2   72.29    6.30
  -8   3  -2   57.29    4.40
   9  -3   2  678.43   32.30
   9  -3   2  632.54   32.20
  -9   3  -2  645.04   31.40
  10  -3   2 1416.06   68.49
  10  -3   2 1437.26   68.59
 -10   3  -2 1434.56   67.59
  11  -3   2    3.50    3.90
  11  -3   2    9.00    4.50
 -11   3  -2    5.10    3.70
  12  -3   2  265.57   15.90
  12  -3   2  226.18   14.80
 -12   3  -2  253.77   14.20
  13  -3   2   -7.30    5.90
  13  -3   2   -5.70    4.50
  14  -3   2   -0.20    6.80
  15  -3   2  148.29   13.00
  15   3  -1   53.79    9.60
  14   3  -1   23.50    8.20
 -13  -3   1   -4.30    4.20
  13   3  -1    0.70    6.10
 -12  -3   1   -5.60    5.30
  12   3  -1    6.10    5.10
  11   3  -1  409.56   22.00
  10   3  -1   77.89    6.40
   9   3  -1  344.37   17.90
   9   3  -1  368.46   18.40
   9   3  -1  339.07   17.90
   8   3  -1   14.00    2.90
   8   3  -1   14.80    2.60
   8   3  -1   13.20    2.80
   7   3  -1  744.93   37.40
   7   3  -1  814.82   37.40
   6   3  -1  108.39    6.40
   6   3  -1  115.79    6.50
   6   3  -1  109.49    6.50
   5   3  -1 1635.34   74.29
   5   3  -1 1534.25   74.09
   4   3  -1   93.19    5.00
   4   3  -1   86.29    5.10
   4   3  -1   89.89    5.00
   3   3  -1  734.93   35.10
   3   3  -1  750.72   35.10
   3   3  -1  748.03   35.00
   2   3  -1   48.40    2.90
   2   3  -1   45.30    2.70
   2   3  -1   45.70    2.90
   0  -3   1  212.18    9.70
   0   3  -1  199.28    9.70
   2  -3   1   50.79    2.60
   2  -3   1   43.90    2.90
  -2   3  -1   52.09    2.80
   3  -3   1  740.93   34.90
   3  -3   1  751.02   35.10
   4  -3   1   91.59    5.00
   4  -3   1   96.29    5.20
  -4   3  -1   92.79    4.90
   5  -3   1 1632.94   77.59
   5  -3   1 1611.14   76.99
  -5   3  -1 1703.03   77.09
   6  -3   1  111.09    6.60
  -6   3  -1  109.89    6.00
   7  -3   1  733.03   36.10
  -7   3  -1  766.82   35.60
   8  -3   1   16.80    3.00
  -8   3  -1   16.60    2.80
   9  -3   1  362.76   18.20
   9  -3   1  287.67   17.70
  -9   3  -1  376.66   17.40
  10  -3   1  126.09    8.60
 -10   3  -1  106.89    7.50
  11  -3   1  401.36   21.80
  11  -3   1  443.66   22.30
 -11   3  -1  388.06   21.00
  12  -3   1    0.60    5.20
 -12   3  -1   -2.30    3.50
  13  -3   1   -0.30    5.80
  13  -3   1   -0.60    4.50
 -13   3  -1   -0.20    4.40
  14  -3   1   47.10   10.50
  15  -3   1   78.69   10.40
  14   3   0  -11.30    7.30
  13   3   0   -9.40    5.50
 -12  -3   0  254.77   15.10
  12   3   0  288.47   16.50
  11   3   0    0.70    4.20
  10   3   0 2068.99   97.19
  10   3   0 2052.69   97.69
   9   3   0   -1.80    1.90
   9   3   0    0.30    2.80
   8   3   0    5.00    2.10
   8   3   0    3.70    2.30
   7   3   0    1.50    1.60
   7   3   0    2.80    2.00
   6   3   0 1505.55   72.19
   6   3   0 1564.04   72.09
   5   3   0    0.90    1.20
   5   3   0    2.00    1.50
   4   3   0 3857.01  210.68
   4   3   0 4774.02  210.68
   4   3   0 4970.60  210.78
   3   3   0    1.10    1.30
   3   3   0    0.30    1.20
   3   3   0    1.10    1.50
   3   3   0    2.10    1.50
   1   3   0    0.50    0.30
   1   3   0    1.30    0.60
   1   3   0    1.10    0.70
   1   3   0    1.60    0.50
  -1   3   0    1.00    0.40
  -1   3   0    1.50    0.60
  -1   3   0    0.70    0.40
   3  -3   0    0.60    1.20
   3  -3   0   -0.50    1.30
   4  -3   0 4905.11  227.98
   5  -3   0    1.00    1.60
   5  -3   0    1.70    1.40
   6  -3   0 1484.35   69.89
   6  -3   0 1493.85   70.09
   7  -3   0    1.60    1.90
   7  -3   0   -1.90    1.70
   8  -3   0    6.10    2.30
  -8   3   0    6.60    2.00
   9  -3   0    1.70    2.40
  -9   3   0    0.10    1.90
  10  -3   0 2164.28  102.69
  10  -3   0 2190.48  102.69
 -10   3   0 2139.09  101.79
  11  -3   0   -4.70    3.60
  11  -3   0    4.10    4.20
  12  -3   0  278.37   16.30
  12  -3   0  245.38   15.20
 -12   3   0  252.97   14.60
  13  -3   0   -5.70    4.30
  13  -3   0  -10.00    5.70
 -13   3   0   -6.40    3.90
  14  -3   0   -5.60   10.30
  15  -3   0   -9.50    7.60
  15   3   1   52.59   10.00
  14   3   1   23.50    8.60
  13   3   1    1.90    6.30
 -12  -3  -1   -6.60    3.40
  12   3   1    9.50    5.50
 -11  -3  -1  425.46   21.00
  11   3   1  420.06   22.00
  11   3   1  375.46   21.20
  10   3   1   81.79    6.80
   9   3   1  360.46   18.50
   9   3   1  368.96   19.00
   8   3   1   16.20    3.70
   8   3   1   14.80    2.60
   8   3   1   19.70    3.30
   7   3   1  771.22   37.90
   7   3   1  804.12   37.60
   7   3   1  791.82   37.70
   6   3   1  108.39    6.30
   6   3   1  112.89    6.50
   6   3   1  115.09    6.30
   5   3   1 1747.43   80.49
   5   3   1 1695.23   80.49
   4   3   1   94.79    5.10
   4   3   1   86.29    4.80
   3   3   1  772.92   36.30
   3   3   1  790.92   36.30
   3   3   1  762.72   36.40
   3   3   1  764.02   36.20
   2   3   1   45.00    3.00
   2   3   1   51.39    2.90
   2   3   1   49.00    2.70
   2   3   1   52.19    3.00
   0   3   1  208.38    9.90
   0   3   1  204.78    9.70
   2  -3  -1   54.49    3.10
   3  -3  -1  778.12   36.10
   3  -3  -1  758.12   36.20
   4  -3  -1   94.99    5.20
   4  -3  -1   93.29    5.30
   5  -3  -1 1628.94   77.39
   5  -3  -1 1682.03   77.69
   6  -3  -1  118.89    6.90
   6  -3  -1  118.29    6.90
   7  -3  -1  787.22   36.20
   7  -3  -1  723.13   36.40
   8  -3  -1   15.80    3.30
   8  -3  -1   14.80    2.90
   9  -3  -1  288.27   17.40
  -9   3   1  378.06   17.00
  10  -3  -1  134.39    9.40
 -10   3   1  127.09    8.50
  11  -3  -1  435.86   22.70
  11  -3  -1  423.86   22.50
 -11   3   1  398.26   21.60
  12  -3  -1   -0.30    4.20
  12  -3  -1    7.30    5.30
 -12   3   1    1.90    3.90
  13  -3  -1    3.80    6.40
  13  -3  -1    8.60    4.70
 -13   3   1   -3.70    4.10
  14  -3  -1   36.50    9.10
 -14   3   1   39.30    6.30
  15  -3  -1  104.79   11.10
  15   3   2  106.49   11.70
  14   3   2    1.10    7.40
  13   3   2   -4.40    6.00
  12   3   2  292.87   17.60
 -11  -3  -2    4.80    3.20
  11   3   2   -0.40    3.40
  11   3   2   11.60    4.90
 -10  -3  -2 1488.25   68.99
  10   3   2 1481.55   70.09
  10   3   2 1416.06   69.39
   9   3   2  585.54   31.10
   9   3   2  672.63   30.90
   8   3   2   66.39    4.80
   8   3   2   57.69    4.50
   8   3   2   70.79    5.30
   7   3   2  336.97   17.60
   7   3   2  350.86   17.40
   7   3   2  360.86   17.20
   6   3   2 1370.16   64.59
   6   3   2 1362.06   64.79
   6   3   2 1390.76   64.49
   5   3   2  213.58   10.70
   5   3   2  221.98   10.70
   5   3   2  203.18   10.80
   4   3   2 3085.89  148.79
   4   3   2 3284.47  149.29
   4   3   2 3229.88  148.89
   3   3   2  519.85   25.60
   3   3   2  554.94   25.50
   3   3   2  543.25   25.50
   2   3   2   49.90    3.10
   2   3   2   54.69    3.40
   2   3   2   50.99    3.20
   2   3   2   61.59    3.40
   1   3   2    5.60    1.00
   1   3   2    4.60    1.10
   0   3   2    5.30    0.70
   0   3   2    6.00    1.00
   0   3   2    5.30    0.80
   1  -3  -2    4.70    0.80
  -1   3   2    3.90    0.80
  -1   3   2    5.40    0.90
   2  -3  -2   50.89    3.10
   2  -3  -2   54.39    2.90
   3  -3  -2  530.25   25.30
   4  -3  -2 3204.88  149.19
   5  -3  -2  208.48   10.30
   5  -3  -2  196.38   10.50
   6  -3  -2 1413.16   65.49
   6  -3  -2 1358.56   65.19
   7  -3  -2  335.27   16.70
   7  -3  -2  328.67   16.90
   8  -3  -2   61.69    4.80
   8  -3  -2   73.29    5.60
   9  -3  -2  629.74   30.60
   9  -3  -2  615.74   31.00
  10  -3  -2 1480.25   71.49
 -10   3   2 1498.05   70.59
  11  -3  -2    1.60    4.00
  11  -3  -2   17.40    5.10
 -11   3   2    0.10    3.80
  12  -3  -2  242.18   15.20
  12  -3  -2  266.67   16.00
 -12   3   2  256.77   14.50
  13  -3  -2    3.40    4.50
  13  -3  -2    1.10    6.40
  14  -3  -2    8.80    7.00
 -14   3   2   -9.00    4.70
  15  -3  -2  142.79   12.70
  14   3   3  232.68   16.10
  13   3   3   -3.40    6.30
  12   3   3   11.00    5.80
  11   3   3  154.58   10.20
  11   3   3  169.78   11.50
 -10  -3  -3  250.07   14.40
  10   3   3  289.57   15.20
  10   3   3  310.97   16.10
   9   3   3   17.40    3.80
   8   3   3   14.20    3.30
   8   3   3   14.70    2.70
   7   3   3  711.13   33.80
   7   3   3  696.83   34.10
   7   3   3  705.43   33.50
   6   3   3    2.70    1.40
   6   3   3    4.10    2.00
   5   3   3  368.86   18.60
   5   3   3  395.76   18.40
   5   3   3  377.46   18.70
   4   3   3 2025.20  100.09
   4   3   3 2107.09   99.89
   4   3   3 2298.17  100.09
   3   3   3   31.80    2.70
   3   3   3   29.20    2.30
   2   3   3  635.14   29.80
   2   3   3  643.94   29.80
   2   3   3  618.04   29.90
   0  -3  -3  205.28   10.70
   0   3   3  244.58   11.00
   0   3   3  228.38   10.80
   2  -3  -3  604.54   28.30
   3  -3  -3   34.00    2.90
   3  -3  -3   29.80    2.30
   4  -3  -3 1964.50   91.79
   5  -3  -3  358.06   17.70
   5  -3  -3  351.66   17.50
   6  -3  -3    3.20    1.80
   6  -3  -3    3.10    2.00
   7  -3  -3  671.03   32.50
   7  -3  -3  674.63   32.70
   8  -3  -3   11.40    2.90
   8  -3  -3    6.40    4.00
   9  -3  -3    8.40    2.80
  10  -3  -3  299.17   16.80
  10  -3  -3  292.17   16.00
 -10   3   3  300.57   15.80
  11  -3  -3  176.78   11.80
 -11   3   3  154.28   10.60
  12  -3  -3    2.70    4.60
  12  -3  -3   12.80    6.10
 -12   3   3    6.70    4.60
  13  -3  -3   -3.70    5.90
  13  -3  -3   -0.10    5.10
 -13   3   3   -7.50    4.10
  14  -3  -3  248.98   16.10
 -14   3   3  220.58   14.10
  15  -3  -3   11.00    8.30
  14   3   4   64.09   10.10
  13   3   4    2.70    6.60
  12   3   4  194.88   13.70
  11   3   4   43.60    6.60
 -10  -3  -4  247.38   13.90
  10   3   4  221.38   13.00
  -9  -3  -4 1400.96   69.39
   9   3   4 1479.35   70.59
   9   3   4 1552.34   70.09
  -8  -3  -4  649.14   31.70
   8   3   4  688.93   32.80
   8   3   4  663.43   32.30
  -7  -3  -4  294.07   14.90
   7   3   4  308.37   15.70
   7   3   4  312.57   15.40
  -6  -3  -4  658.03   32.20
   6   3   4  720.53   32.40
   6   3   4  688.03   32.70
   6   3   4  669.83   32.90
   5   3   4   34.10    3.30
   5   3   4   39.30    3.10
   5   3   4   38.50    2.70
   4   3   4  286.77   14.20
   4   3   4  287.67   14.00
   4   3   4  292.87   14.30
   3   3   4  350.56   16.50
   3   3   4  333.17   16.60
   3   3   4  341.17   16.50
   2   3   4  200.98   10.10
   2   3   4  199.48    9.80
  -1  -3  -4  213.68   11.10
   1   3   4  238.18   11.20
   1   3   4  241.78   11.50
   0  -3  -4    0.50    1.00
   0   3   4   -0.50    1.50
   0   3   4    2.00    1.00
   1  -3  -4  225.38   10.90
   2  -3  -4  195.48    9.60
   2  -3  -4  188.98    9.40
   3  -3  -4  344.17   16.60
   3  -3  -4  340.17   16.40
   4  -3  -4  282.37   14.00
   5  -3  -4   28.10    3.00
   6  -3  -4  680.73   31.90
   6  -3  -4  638.84   31.90
   7  -3  -4  283.67   14.80
   7  -3  -4  290.77   15.10
   8  -3  -4  644.34   31.80
   8  -3  -4  653.63   32.00
   9  -3  -4 1430.26   69.39
   9  -3  -4 1484.45   69.79
  10  -3  -4  256.17   15.70
  10  -3  -4  212.88   13.30
 -11   3   4   43.30    6.30
  12  -3  -4  162.18   11.70
  12  -3  -4  186.18   12.90
 -12   3   4  158.38   11.20
  13  -3  -4   -3.40    6.30
 -13   3   4   -5.30    4.30
  14  -3  -4   62.09    9.70
 -14   3   4   52.29    7.50
  13   3   5    2.80    6.80
  12   3   5  118.29   13.40
  11   3   5   30.70    6.00
 -10  -3  -5  176.58    9.50
  10   3   5  164.68   10.30
  10   3   5  156.88   11.00
  -9  -3  -5  641.84   30.50
   9   3   5  632.44   31.10
   9   3   5  620.04   31.50
  -8  -3  -5   29.60    3.70
   8   3   5   26.90    4.60
   8   3   5   35.60    4.60
   7   3   5   93.09    6.40
   7   3   5   99.39    6.30
   6   3   5  385.36   19.50
   6   3   5  382.46   18.70
   6   3   5  401.06   19.30
   5   3   5   44.20    4.00
   5   3   5   49.80    3.20
   5   3   5   52.29    3.80
   4   3   5 3766.32  168.48
   4   3   5 3637.04  168.78
   4   3   5 3465.85  168.78
   3   3   5  955.30   47.50
   3   3   5 1014.30   47.50
   3   3   5 1053.99   47.30
  -2  -3  -5 1107.59   54.09
   2   3   5 1172.88   54.39
   2   3   5 1193.68   54.19
  -1  -3  -5  199.18   10.30
   1   3   5  221.98   10.40
   1   3   5  218.48   10.70
   0  -3  -5  889.91   43.90
   0   3   5  988.90   44.30
   1  -3  -5  212.58   10.40
   2  -3  -5 1074.29   51.59
   2  -3  -5 1132.29   51.79
   3  -3  -5  997.00   46.40
   3  -3  -5  972.20   46.20
   4  -3  -5 3532.15  163.08
   4  -3  -5 3464.95  162.78
   5  -3  -5   44.50    4.10
   6  -3  -5  365.26   18.40
   6  -3  -5  363.46   18.30
   7  -3  -5   79.49    5.70
   8  -3  -5   31.90    4.30
   8  -3  -5   30.40    4.50
   9  -3  -5  579.94   29.50
   9  -3  -5  604.14   29.90
  10  -3  -5  160.18   10.90
  10  -3  -5  160.58   10.50
  11  -3  -5   49.50    7.40
  11  -3  -5   45.50    6.30
 -11   3   5   33.00    5.90
  12  -3  -5   94.19   11.10
  12  -3  -5   83.49    8.30
  13  -3  -5    1.70    6.30
 -13   3   5   -3.60    4.50
  14  -3  -5  290.37   18.20
 -14   3   5  277.67   16.40
  12   3   6  124.19   11.50
  11   3   6   79.59    8.00
 -10  -3  -6  155.78    9.20
  10   3   6  161.48   10.90
  10   3   6  148.79   10.10
  -9  -3  -6  902.11   42.80
   9   3   6  884.31   43.50
   9   3   6  904.01   43.90
  -8  -3  -6 1803.02   82.29
   8   3   6 1759.62   82.89
   8   3   6 1697.03   83.19
  -7  -3  -6  122.49    7.10
   7   3   6  128.89    8.00
   7   3   6  124.49    7.60
  -6  -3  -6   43.80    3.80
   6   3   6   52.59    4.20
   6   3   6   50.09    4.40
   6   3   6   49.10    3.30
   5   3   6   15.30    2.90
   5   3   6   12.30    2.00
   5   3   6   16.50    3.20
  -4  -3  -6 2372.16  113.79
   4   3   6 2585.74  113.79
   4   3   6 2477.15  114.19
   4   3   6 2333.57  114.19
  -3  -3  -6  484.45   25.60
   3   3   6  546.15   24.90
   3   3   6  539.75   25.20
  -1  -3  -6  325.47   16.30
   1   3   6  349.17   16.50
   0  -3  -6    4.10    1.30
   0   3   6    2.60    1.50
   1  -3  -6  355.56   17.00
   2  -3  -6 3288.67  150.08
   2  -3  -6 3158.48  149.88
   3  -3  -6  548.55   25.60
   3  -3  -6  502.75   25.00
   4  -3  -6 2362.76  112.49
   4  -3  -6 2458.85  112.79
   5  -3  -6    6.60    2.30
   6  -3  -6   44.10    4.30
   6  -3  -6   41.00    4.10
   7  -3  -6  105.79    7.40
   7  -3  -6  115.89    7.40
   8  -3  -6 1604.84   78.29
   8  -3  -6 1694.53   78.59
   9  -3  -6  822.22   41.00
   9  -3  -6  851.81   41.30
  10  -3  -6  153.78   10.60
  10  -3  -6  144.79   10.00
  11  -3  -6   97.99    9.30
  11  -3  -6   87.69    8.70
 -11   3   6   91.19    7.80
  12  -3  -6  108.09   10.60
 -12   3   6   87.19    8.80
  13  -3  -6   19.40    7.40
 -13   3   6   19.20    5.80
  14  -3  -6   46.30    9.00
 -14   3   6   45.60    7.30
  11   3   7  121.79   10.30
  11   3   7  154.78   11.60
 -10  -3  -7    8.20    3.30
  10   3   7    7.40    4.80
  10   3   7    0.00    6.30
  -9  -3  -7  883.31   42.40
   9   3   7  861.51   43.50
   9   3   7  917.61   43.30
  -8  -3  -7   36.80    4.20
   8   3   7   39.90    5.40
   8   3   7   44.10    5.20
  -7  -3  -7  292.17   15.20
   7   3   7  241.58   14.20
  -6  -3  -7  339.17   17.00
   6   3   7  352.86   17.60
  -5  -3  -7  700.33   33.90
   5   3   7  689.03   34.40
   5   3   7  751.12   34.40
  -4  -3  -7 2625.84  127.69
   4   3   7 2841.32  127.69
   4   3   7 2753.72  128.09
  -3  -3  -7 3075.79  147.09
   3   3   7 3245.58  147.59
  -2  -3  -7 1089.39   51.09
  -1  -3  -7 1285.97   62.49
   1   3   7 1388.56   62.89
   0  -3  -7  562.64   27.70
   0   3   7  608.34   28.10
   1  -3  -7 1276.17   59.69
   2  -3  -7 1141.29   52.79
   2  -3  -7 1100.89   52.59
   3  -3  -7 2976.80  139.09
   3  -3  -7 2990.80  139.29
   4  -3  -7 2731.43  127.59
   4  -3  -7 2735.03  127.89
   5  -3  -7  721.13   34.90
   6  -3  -7  321.07   16.90
   6  -3  -7  332.37   17.00
   7  -3  -7  218.58   12.60
   7  -3  -7  232.08   12.60
   8  -3  -7   34.00    5.00
   8  -3  -7   31.20    5.00
   9  -3  -7  856.11   41.50
   9  -3  -7  822.62   41.30
  10  -3  -7   10.40    4.80
  10  -3  -7   10.60    4.20
  11  -3  -7  137.79   11.00
  11  -3  -7  134.39   10.90
 -11   3   7  125.49    9.50
  12  -3  -7   41.80    8.70
 -12   3   7   37.00    6.60
  13  -3  -7    1.00    9.10
 -13   3   7   -3.30    5.30
  14  -3  -7   39.80    9.80
 -14   3   7   51.99    9.80
  11   3   8  187.28   12.80
 -10  -3  -8  221.38   12.70
  10   3   8  234.28   14.00
  -9  -3  -8   67.29    5.90
   9   3   8   65.49    7.20
   9   3   8   64.89    7.00
  -8  -3  -8  973.10   45.00
   8   3   8  899.11   45.60
   8   3   8  955.80   45.90
  -7  -3  -8   82.59    5.80
   7   3   8   82.19    6.70
   7   3   8   87.69    6.70
  -6  -3  -8   24.70    3.50
   6   3   8   33.90    4.40
  -5  -3  -8  702.93   34.10
   5   3   8  728.23   34.60
  -4  -3  -8 3455.85  165.58
   4   3   8 3653.93  166.08
  -3  -3  -8  707.23   34.00
   3   3   8  728.43   34.50
  -2  -3  -8 1869.51   90.09
   2   3   8 1989.70   90.59
  -1  -3  -8   59.89    3.70
   1   3   8   54.49    4.10
   0   3   8    5.30    1.80
   1  -3  -8   58.49    3.90
   1  -3  -8   62.59    3.80
   2  -3  -8 1885.71   86.99
   2  -3  -8 1831.22   86.89
   3  -3  -8  712.73   33.40
   3  -3  -8  688.93   33.60
   4  -3  -8 3505.75  162.58
   4  -3  -8 3464.25  162.88
   5  -3  -8  692.33   33.70
   6  -3  -8   28.40    4.20
   7  -3  -8   74.39    6.30
   7  -3  -8   74.69    6.20
   8  -3  -8  895.01   43.60
   8  -3  -8  883.61   43.60
   9  -3  -8   76.19   10.30
  10  -3  -8  220.08   14.30
  10  -3  -8  229.78   14.30
  11  -3  -8  187.18   13.10
  11  -3  -8  201.98   13.40
 -11   3   8  159.78   11.80
  12  -3  -8   11.80    6.70
 -12   3   8   -4.50    5.00
  13  -3  -8   80.89   10.00
 -13   3   8   95.39    9.20
  14  -3  -8   -4.70    6.80
 -14   3   8   11.20    5.10
 -10  -3  -9  140.69    9.40
  10   3   9  147.99   10.90
  -9  -3  -9  300.87   16.00
  -8  -3  -9  119.39    8.00
   8   3   9  135.49    9.20
  -7  -3  -9  612.34   30.50
   7   3   9  648.44   31.30
  -6  -3  -9  282.27   14.60
   6   3   9  290.37   15.30
  -5  -3  -9  842.62   40.90
   5   3   9  867.01   41.30
  -4  -3  -9   66.39    4.80
   4   3   9   79.69    5.80
  -3  -3  -9 1038.30   50.29
   3   3   9 1094.49   50.79
  -2  -3  -9  604.94   28.90
   2   3   9  606.44   29.40
  -1  -3  -9  425.86   21.00
   1   3   9  447.86   21.50
   0  -3  -9 2003.90   95.99
   0   3   9 2106.69   96.49
   1  -3  -9  423.36   20.00
   1  -3  -9  400.86   19.90
   2  -3  -9  583.84   28.10
   2  -3  -9  589.64   28.20
   3  -3  -9 1000.30   48.50
   3  -3  -9 1041.70   48.40
   4  -3  -9   61.39    5.30
   4  -3  -9   70.59    5.10
   5  -3  -9  807.22   39.10
   5  -3  -9  821.82   39.50
   6  -3  -9  263.57   14.40
   7  -3  -9  544.05   27.40
   7  -3  -9  540.95   27.40
   8  -3  -9  120.69    8.80
   8  -3  -9  113.39    8.70
   9  -3  -9  267.67   16.10
   9  -3  -9  279.27   16.00
  10  -3  -9  152.48   11.50
  10  -3  -9  140.69   11.30
  11  -3  -9   15.10   12.50
 -11   3   9   -1.60    7.00
  12  -3  -9   15.00    6.60
  12  -3  -9   16.80    6.90
 -12   3   9    3.00    5.40
  13  -3  -9   -2.30    6.60
 -13   3   9   -4.80    5.10
  11   3  10  377.36   21.10
 -10  -3 -10   82.29    7.60
  10   3  10   90.79    8.90
  -9  -3 -10   43.70    5.50
   9   3  10   42.30    7.20
  -8  -3 -10   68.19    6.00
   8   3  10   72.09    7.40
  -7  -3 -10  137.99    8.40
   7   3  10  148.39    9.70
  -6  -3 -10   74.19    5.40
   6   3  10   68.49    6.40
  -5  -3 -10  475.65   23.70
   5   3  10  496.65   24.50
  -4  -3 -10  357.26   18.10
   3   3  10   10.40    2.80
  -2  -3 -10  160.48    8.30
   2   3  10  147.69    8.90
  -1  -3 -10   26.80    2.80
   1   3  10   17.20    3.60
   0   3  10  114.09    7.20
   1  -3 -10   22.70    2.70
   1  -3 -10   24.60    3.00
   2  -3 -10  154.38    8.20
   2  -3 -10  142.09    8.20
   3  -3 -10   10.70    2.70
   3  -3 -10   11.60    2.40
   4  -3 -10  355.86   18.20
   4  -3 -10  367.06   18.50
   5  -3 -10  468.85   23.30
   5  -3 -10  448.76   22.90
   6  -3 -10   49.20    5.60
   7  -3 -10  130.39    8.80
   7  -3 -10  124.39    8.80
   8  -3 -10   69.79    7.30
   8  -3 -10   56.19    8.70
   9  -3 -10   47.10    7.50
   9  -3 -10   38.10    6.80
  10  -3 -10   91.69    9.30
  10  -3 -10   89.89    9.90
  11  -3 -10  400.76   22.30
  11  -3 -10  369.16   21.70
 -11   3  10  367.76   20.70
  12  -3 -10  111.19   11.30
  12  -3 -10   93.29   11.40
 -12   3  10   92.59    9.70
  13  -3 -10   87.59   12.90
 -13   3  10  102.09    9.40
  11   3  11   32.80    7.10
 -10  -3 -11  430.56   22.30
  10   3  11  430.76   23.50
  -9  -3 -11   55.29    6.40
   9   3  11   65.69    8.00
  -8  -3 -11  262.67   14.30
   8   3  11  268.27   15.40
  -7  -3 -11  154.28    9.50
   7   3  11  174.08   10.90
  -6  -3 -11   33.50    4.10
   6   3  11   25.00    5.30
  -5  -3 -11   32.20    3.90
   5   3  11   25.50    4.60
  -4  -3 -11   75.79    5.40
   4   3  11   81.79    6.30
  -3  -3 -11 1022.00   48.00
   3   3  11 1001.20   48.50
  -1  -3 -11  246.48   12.40
   1   3  11  237.18   13.00
   0  -3 -11  464.65   22.60
   0  -3 -11  465.25   22.60
   1  -3 -11  222.78   11.60
   1  -3 -11  229.68   11.70
   2  -3 -11  263.47   13.90
   2  -3 -11  260.77   13.40
   3  -3 -11  976.50   47.10
   3  -3 -11 1001.40   47.30
   4  -3 -11   78.19    6.10
   5  -3 -11   29.20    4.80
   5  -3 -11   27.80    4.30
   6  -3 -11   23.20    4.20
   7  -3 -11  136.39    9.70
   7  -3 -11  148.39    9.70
   8  -3 -11  250.57   15.30
   8  -3 -11  264.67   15.60
   9  -3 -11   63.49    8.40
   9  -3 -11   42.80    7.50
  10  -3 -11  387.66   22.70
  10  -3 -11  426.76   23.70
  11  -3 -11   34.80    7.50
  11  -3 -11   38.00    7.90
 -11   3  11   30.90    6.20
  12  -3 -11   21.00    7.00
  12  -3 -11   11.90    7.20
 -12   3  11   10.60    5.80
  13  -3 -11   -5.40    7.00
 -13   3  11    9.50    6.40
  11   3  12  133.49   14.30
 -10  -3 -12   29.10    5.30
  -9  -3 -12  215.88   12.90
   9   3  12  223.78   14.10
  -8  -3 -12  308.97   16.80
   8   3  12  304.07   17.50
  -7  -3 -12   96.49    9.80
   7   3  12  115.69    9.30
  -6  -3 -12   99.39    6.80
   6   3  12  100.39    8.10
  -5  -3 -12   22.00    3.80
   5   3  12   18.40    3.90
  -4  -3 -12  129.69    7.70
   4   3  12  129.49    8.50
  -3  -3 -12   59.19    4.70
   3   3  12   54.69    5.20
  -2  -3 -12  636.74   30.80
   2   3  12  641.04   31.40
  -1  -3 -12   38.60    3.40
   1   3  12   29.50    4.40
   0  -3 -12   71.59    5.00
   1  -3 -12   34.30    3.60
   1  -3 -12   34.90    3.40
   2  -3 -12  634.44   30.00
   2  -3 -12  602.94   30.10
   3  -3 -12   57.19    5.30
   3  -3 -12   62.09    5.00
   4  -3 -12  114.79    8.00
   4  -3 -12  124.29    7.80
   5  -3 -12   14.00    3.20
   5  -3 -12   16.00    3.70
   6  -3 -12   99.59    8.00
   7  -3 -12  110.79    9.00
   8  -3 -12  284.37   17.20
   8  -3 -12  306.67   17.70
   9  -3 -12  228.98   14.70
   9  -3 -12  192.38   13.70
  10  -3 -12   49.10    9.40
  10  -3 -12   45.90    8.20
  11  -3 -12  111.89   11.80
  11  -3 -12  106.69   10.40
 -11   3  12  105.69    9.60
  12  -3 -12   88.09   10.50
  12  -3 -12   71.19    9.90
 -12   3  12   78.59    8.70
  11   3  13   67.19    7.40
 -10  -3 -13  194.68   12.90
  10   3  13  230.28   14.00
  -9  -3 -13  491.45   27.50
   9   3  13  431.06   28.60
  -8  -3 -13   97.79    7.90
   8   3  13   89.79    9.00
  -7  -3 -13   77.19    6.50
   7   3  13   64.99    7.50
  -6  -3 -13    0.40    2.60
   6   3  13    0.40    3.70
  -5  -3 -13   10.30    3.00
   5   3  13    8.20    3.30
   4   3  13    8.20    3.20
   3   3  13 1861.11   88.19
   2   3  13   15.50    3.50
  -1  -3 -13    3.70    2.10
  -1  -3 -13    1.40    2.00
   0  -3 -13  151.38    8.40
   0  -3 -13  139.49    8.20
   1  -3 -13    1.90    2.20
   1  -3 -13    3.80    2.40
   2  -3 -13   29.30    4.10
   2  -3 -13   25.90    4.20
   3  -3 -13 1821.32   85.59
   3  -3 -13 1801.32   85.69
   4  -3 -13    8.40    3.50
   4  -3 -13    4.90    2.80
   5  -3 -13   11.00    3.60
   5  -3 -13    8.10    3.10
   6  -3 -13    2.70    3.70
   7  -3 -13   64.89    8.00
   7  -3 -13   66.99    7.20
   8  -3 -13   97.29   10.00
   8  -3 -13   94.49    9.30
   9  -3 -13  503.65   30.70
   9  -3 -13  414.36   28.40
  10  -3 -13  190.38   13.90
  10  -3 -13  233.88   15.30
 -10   3  13  200.08   12.90
  11  -3 -13   38.80    8.60
  11  -3 -13   37.70    7.40
 -11   3  13   38.80    6.90
  12  -3 -13   14.00    8.20
 -12   3  13   -1.10    9.00
  -9  -3 -14  138.99   10.40
   9   3  14  146.29   11.30
  -8  -3 -14  662.13   32.30
   8   3  14  631.44   33.10
  -7  -3 -14   42.00    5.90
   7   3  14   34.20    7.30
  -6  -3 -14   41.90    5.40
   6   3  14   35.30    6.70
  -5  -3 -14   29.90    4.70
   5   3  14   26.00    5.70
  -4  -3 -14  247.68   13.60
   4   3  14  259.47   14.60
  -3  -3 -14   29.00    4.40
   3   3  14   23.20    5.30
  -2  -3 -14  990.70   47.20
  -2  -3 -14  944.11   47.00
   2   3  14 1024.90   48.00
  -1  -3 -14   43.30    4.20
  -1  -3 -14   36.80    4.30
   0  -3 -14    4.00    2.20
   0  -3 -14    4.40    2.50
   1  -3 -14   32.00    4.40
   1  -3 -14   34.90    4.50
   2  -3 -14  980.80   46.90
   2  -3 -14  965.80   46.80
   3  -3 -14   23.70    4.80
   3  -3 -14   19.80    3.60
   4  -3 -14  254.77   14.30
   4  -3 -14  261.17   14.70
   5  -3 -14   34.30    6.20
   5  -3 -14   25.60    5.30
   6  -3 -14   42.60    7.00
   7  -3 -14   20.00    5.70
   8  -3 -14  561.04   30.50
   8  -3 -14  624.54   31.50
   9  -3 -14  147.79   12.20
   9  -3 -14  123.69   10.70
  10  -3 -14   82.29   13.60
  10  -3 -14   96.49   10.70
 -10   3  14   94.59    8.70
  11  -3 -14    2.50    7.20
 -11   3  14    6.00    5.10
  10   3  15   48.50    6.90
  -9  -3 -15  256.77   15.50
   9   3  15  286.47   16.50
  -8  -3 -15   12.60    5.00
   8   3  15   17.50    6.20
  -7  -3 -15  163.78   10.50
   7   3  15  133.29   11.30
  -6  -3 -15   61.99    6.80
   6   3  15   41.60    7.80
  -5  -3 -15   40.50    6.00
   5   3  15   34.90    6.80
  -4  -3 -15   47.80    5.90
  -4  -3 -15   60.99    6.20
   4   3  15   50.29    7.00
  -3  -3 -15 1172.28   58.79
   3   3  15 1302.97   59.99
  -2  -3 -15   30.90    5.40
  -2  -3 -15   27.70    4.50
  -1  -3 -15   76.69    6.00
  -1  -3 -15   77.19    5.90
   0  -3 -15    9.10    3.00
   0  -3 -15    6.00    3.30
   1  -3 -15   75.59    6.50
   1  -3 -15   77.09    6.60
   2  -3 -15    9.10    3.30
   2  -3 -15   16.30    4.10
   3  -3 -15 1226.08   57.79
   3  -3 -15 1172.28   58.09
   4  -3 -15   60.99    7.10
   4  -3 -15   49.80    6.20
   5  -3 -15   50.49    7.40
   6  -3 -15   44.10    7.80
   6  -3 -15   41.40    6.80
   7  -3 -15  130.99   10.30
   7  -3 -15  134.59   11.60
   8  -3 -15   12.20    5.70
   8  -3 -15   14.10    6.90
   9  -3 -15  285.47   17.30
   9  -3 -15  237.08   15.80
  -9   3  15  286.27   15.70
  10  -3 -15    8.50    6.90
  10  -3 -15   -9.70    6.30
 -10   3  15    9.30    5.30
  11  -3 -15   25.40    8.50
 -11   3  15   16.50    6.00
  10   3  16  157.78   10.00
  -8  -3 -16  255.97   15.70
   8   3  16  293.47   16.90
  -7  -3 -16   90.29    8.20
   7   3  16   68.49    9.20
  -6  -3 -16   10.60    7.70
   6   3  16    9.50    5.70
  -5  -3 -16  116.89    8.30
  -5  -3 -16   85.19    7.60
   5   3  16   98.19    9.50
  -4  -3 -16  175.38   11.20
  -4  -3 -16  198.88   11.70
   4   3  16  197.08   12.70
  -3  -3 -16   52.39    5.90
  -3  -3 -16   58.49    6.50
  -2  -3 -16  501.65   26.40
  -2  -3 -16  560.64   26.70
  -1  -3 -16   42.50    5.90
  -1  -3 -16   46.30    5.90
   0  -3 -16    4.20    3.40
   0  -3 -16    6.40    3.20
   1  -3 -16   34.20    5.50
   1  -3 -16   31.20    5.70
   2  -3 -16  541.75   26.70
   2  -3 -16  511.85   26.80
   3  -3 -16   51.19    6.40
   3  -3 -16   59.49    7.20
   4  -3 -16  169.08   11.40
   4  -3 -16  194.68   12.20
   5  -3 -16   97.69    9.20
   6  -3 -16   10.70    4.50
   6  -3 -16   14.10    5.70
   7  -3 -16   70.59    9.80
   7  -3 -16   64.79    8.10
   8  -3 -16  269.07   16.60
   8  -3 -16  237.88   15.40
  -8   3  16  267.87   14.90
   9  -3 -16   -9.00    8.80
   9  -3 -16   18.10    9.00
  -9   3  16    6.20    5.10
  10  -3 -16   43.40    8.50
 -10   3  16   50.99    9.00
  -8  -3 -17   42.60    7.30
  -7  -3 -17   59.89    7.80
   7   3  17   58.39    8.50
  -6  -3 -17   35.90    7.10
  -5  -3 -17   64.99   10.40
  -4  -3 -17   49.10    6.00
  -3  -3 -17  130.89    9.20
  -3  -3 -17  112.49    8.70
  -2  -3 -17  108.49    8.60
  -2  -3 -17  105.19    8.40
  -1  -3 -17   61.49    7.10
  -1  -3 -17   70.29    7.30
   0  -3 -17   29.80    5.10
   0  -3 -17   33.20    6.00
   1  -3 -17   59.59    7.00
   1  -3 -17   60.19    7.10
   2  -3 -17   96.69    8.20
   2  -3 -17   92.99    8.40
   3  -3 -17  119.99    9.60
   3  -3 -17  119.39    9.30
   4  -3 -17   62.99    7.30
   4  -3 -17   57.19    8.00
   5  -3 -17   25.60    6.70
   6  -3 -17   12.50    5.20
   6  -3 -17   11.40    6.50
   7  -3 -17   49.90    9.10
  -7   3  17   59.29    7.50
   8  -3 -17   73.49   11.30
  -8   3  17   53.79    7.40
   9  -3 -17   22.30    6.80
  10  -3 -17   38.50    7.80
 -10   3  17   41.40    7.90
  -8  -3 -18    1.90    5.50
  -7  -3 -18   15.00    5.60
  -6  -3 -18   18.60    5.60
  -5  -3 -18  164.48   11.30
  -4  -3 -18    3.30    4.70
  -4  -3 -18    8.70    4.70
  -3  -3 -18   10.30    5.60
  -3  -3 -18    7.30    4.60
  -2  -3 -18   15.70    5.00
  -2  -3 -18   20.50    5.00
  -1  -3 -18    3.30    3.90
  -1  -3 -18    4.40    4.20
   0  -3 -18   82.79    8.20
   0  -3 -18  100.19    8.60
   1  -3 -18    3.30    4.30
   1  -3 -18    4.50    4.30
   2  -3 -18   22.10    5.50
   2  -3 -18   16.50    4.60
   3  -3 -18   17.70    6.70
   3  -3 -18    9.30    4.40
   4  -3 -18   15.30    5.70
   4  -3 -18    4.30    4.50
   5  -3 -18  116.29    9.50
   5  -3 -18  137.09   11.00
   6  -3 -18   16.60    6.50
   7  -3 -18   22.90   10.60
   8  -3 -18   11.60    6.10
   9  -3 -18   33.60    7.30
  -8  -3 -19   18.50    8.90
  -7  -3 -19    0.10    5.30
  -6  -3 -19   16.10    6.00
  -5  -3 -19   78.39    8.60
  -4  -3 -19   74.39    8.40
  -3  -3 -19  186.88   12.00
  -3  -3 -19  153.28   11.20
  -2  -3 -19   11.90    5.40
  -2  -3 -19   17.70    5.20
  -1  -3 -19   11.80    5.50
  -1  -3 -19   19.40    5.60
   0  -3 -19   23.50    5.80
   0  -3 -19   20.70    5.90
   1  -3 -19   21.20    5.40
   1  -3 -19   21.20    5.60
   2  -3 -19   18.40    5.10
   2  -3 -19   25.20    6.10
   3  -3 -19  183.68   12.50
   3  -3 -19  174.38   12.10
   4  -3 -19   60.29    8.60
   5  -3 -19   73.29    9.10
   6  -3 -19   27.40    7.30
   7  -3 -19   29.50    6.90
   8  -3 -19   38.60    7.40
  -7  -3 -20   31.30    6.90
  -6  -3 -20    4.00    8.10
  -5  -3 -20   52.69    8.20
  -4  -3 -20  111.69   10.80
  -3  -3 -20   25.10    6.30
  -2  -3 -20  132.19   10.80
  -1  -3 -20    0.70    5.20
  -1  -3 -20    8.60    5.70
   0  -3 -20   15.40    5.30
   0  -3 -20   16.10    5.90
   1  -3 -20   12.60    6.10
   1  -3 -20   11.60    5.40
   2  -3 -20  121.59   10.30
   2  -3 -20  123.49   10.10
   3  -3 -20   21.70    5.70
   3  -3 -20   23.50    7.10
   4  -3 -20  106.89    9.90
   5  -3 -20   61.09    8.70
   6  -3 -20   19.80    6.80
   7  -3 -20   25.40    6.60
  -5  -3 -21   50.79    7.90
  -4  -3 -21   62.39    8.70
  -3  -3 -21  401.26   21.90
  -2  -3 -21    9.90    6.30
  -1  -3 -21   34.70    7.20
   0  -3 -21  110.49   10.00
   0  -3 -21   88.09    9.00
   1  -3 -21   35.00    6.90
   1  -3 -21   32.30    6.90
   2  -3 -21   15.90    5.90
   2  -3 -21   19.90    6.60
   3  -3 -21  345.17   19.40
   4  -3 -21   66.39   11.80
   5  -3 -21   54.19    7.90
  -3  -3 -22   30.20    7.30
  -2  -3 -22  261.47   17.90
  -1  -3 -22   24.00    7.30
   0  -3 -22   -1.00    5.90
   1  -3 -22   43.10   10.50
   2  -3 -22  225.28   14.20
   3  -3 -22   53.19   10.20
   0   4 -22  112.89   10.20
  -1   4 -22   13.80    6.60
  -2   4 -22  145.59   11.70
  -3   4 -22   34.40    8.00
  -3   4 -22   34.00    6.90
   1   4 -21  137.19   11.60
   0   4 -21   28.20    7.10
  -1   4 -21  151.68   11.90
  -1   4 -21  147.09   11.30
  -2   4 -21    3.60    5.60
  -3   4 -21   41.70    7.80
  -4   4 -21   30.30   10.10
  -5   4 -21  114.89    9.90
   6   4 -20  118.49    9.70
   5   4 -20   60.39    7.80
   4   4 -20   53.99    7.50
   3   4 -20   38.10    6.40
   1   4 -20   32.60    7.70
   0   4 -20  149.59   11.30
   0   4 -20  140.49   11.50
  -1   4 -20   37.30    7.50
  -2   4 -20   98.29    9.30
  -3   4 -20   48.70    8.10
  -4   4 -20   77.99    8.60
  -5   4 -20   73.59    8.40
  -6   4 -20  132.49   10.00
   8   4 -19   29.20    6.30
   7   4 -19   63.39    8.50
   6   4 -19  131.49   10.70
   5   4 -19   71.19   11.80
   4   4 -19  112.29    9.40
   3   4 -19   15.80    5.30
   2   4 -19   87.39    9.50
   2   4 -19   93.39    8.30
   1   4 -19  117.09    9.80
   1   4 -19   99.99    9.80
   1   4 -19  110.59   10.00
   0   4 -19   85.59    8.90
  -1   4 -19  115.19   10.00
  -2   4 -19   83.59    8.80
  -3   4 -19   20.20    5.80
  -4   4 -19  156.48   11.20
   5  -4  19   66.39    9.20
  -5   4 -19   72.29    9.70
   6  -4  19  143.59   11.80
  -6   4 -19  144.49   11.00
   7  -4  19   69.39    8.90
   8  -4  19   36.80    7.10
   9   4 -18   21.30    6.10
   8   4 -18   -1.20    6.20
   7   4 -18   56.99    8.10
   6   4 -18   19.10    6.00
   5   4 -18  260.97   15.60
   4   4 -18   29.50    6.00
   3   4 -18  289.27   16.80
   3   4 -18  256.07   18.40
   2   4 -18   19.60    5.00
   2   4 -18   17.60    4.60
   1   4 -18    7.80    4.20
   1   4 -18    5.60    4.30
   0   4 -18   60.39    7.30
   0   4 -18   76.59    8.20
  -1   4 -18    2.30    4.90
  -2   4 -18   13.80    5.00
   3  -4  18  244.88   18.50
  -3   4 -18  272.67   20.00
   4  -4  18   33.40    7.70
  -4   4 -18   35.30    6.70
   5  -4  18  284.57   17.30
  -5   4 -18  283.47   16.40
  -6   4 -18   23.60    5.80
   7  -4  18   75.79   10.60
  -7   4 -18   56.09    7.90
   8  -4  18    5.60    6.10
   9  -4  18   33.60    6.60
   9   4 -17    2.30    6.20
   8   4 -17   28.50    7.50
   7   4 -17   71.09    8.70
   6   4 -17  153.38   11.20
   5   4 -17   72.09   12.10
   4   4 -17  109.19    9.00
   3   4 -17   13.10    4.20
   2   4 -17  106.59    8.60
   2   4 -17  106.39    9.00
   2   4 -17  114.39    9.50
   1   4 -17  354.76   18.70
   1   4 -17  325.07   18.10
   0   4 -17   40.50    6.40
   0   4 -17   43.70    6.70
  -1   4 -17  372.66   18.70
  -1   4 -17  306.67   18.40
   2  -4  17   94.69    8.80
  -2   4 -17   96.49    8.30
   3  -4  17   13.90    5.30
  -3   4 -17   11.70    4.40
   4  -4  17  120.29   10.10
  -4   4 -17  106.99    8.80
  -5   4 -17   66.59   11.60
   6  -4  17  152.08   11.90
  -6   4 -17  153.68   10.80
   7  -4  17   78.89    9.30
  -7   4 -17   59.19    7.80
   8  -4  17   30.80   10.40
   9  -4  17   11.30    6.20
  10   4 -16   30.90    6.90
   9   4 -16   58.39    9.00
   8   4 -16   62.79    8.90
   7   4 -16   90.59    9.30
   6   4 -16  108.19    9.50
   5   4 -16   37.70    6.70
   4   4 -16   12.00    4.10
   4   4 -16   13.00    5.50
   3   4 -16  109.99    9.00
   3   4 -16   97.09    8.60
   3   4 -16  108.09    8.80
   2   4 -16  146.19   10.00
   2   4 -16  144.49    9.70
   1   4 -16   42.30    5.90
   1   4 -16   40.70    6.00
   0   4 -16  475.45   23.70
   0   4 -16  448.46   23.30
   1  -4  16   31.80    6.20
  -1   4 -16   43.30    5.70
  -1   4 -16   47.20    5.90
   2  -4  16  156.58   11.10
  -2   4 -16  159.38   10.10
   3  -4  16  109.79    9.40
  -3   4 -16  111.59    8.20
   4  -4  16   13.70    5.00
  -4   4 -16   12.00    3.80
   5  -4  16   42.30    8.00
  -5   4 -16   46.20    6.20
   6  -4  16  123.39   10.80
  -6   4 -16  110.19    8.90
   7  -4  16   82.39    9.80
  -7   4 -16   81.99    8.00
   8  -4  16   77.39    9.90
   9  -4  16   53.49    8.70
  10  -4  16   28.10    8.10
  11   4 -15   58.19    8.70
  10   4 -15   21.90    6.60
   9   4 -15   17.20    6.50
   8   4 -15   66.29    9.10
   7   4 -15  268.77   16.20
   6   4 -15   16.90    4.80
   5   4 -15  154.78   10.40
   4   4 -15   92.19    7.70
   4   4 -15   98.59    8.90
   3   4 -15   36.30    6.70
   2   4 -15  160.88   13.10
   2   4 -15  143.19    9.60
   1   4 -15  684.13   33.50
   1   4 -15  681.93   33.70
   0   4 -15   13.80    3.60
   0   4 -15   22.20    4.50
   1  -4  15  673.53   33.90
  -1   4 -15  688.53   33.10
  -1   4 -15  684.83   33.50
   2  -4  15  109.69    9.60
  -2   4 -15  121.19    7.70
  -2   4 -15  128.19    8.70
   3  -4  15   28.10    6.10
  -3   4 -15   24.20    4.60
   4  -4  15   95.49    8.80
  -4   4 -15  107.49    7.40
   5  -4  15  178.98   12.00
  -5   4 -15  158.98   10.20
   6  -4  15   18.40    5.80
  -6   4 -15   16.70    3.90
   7  -4  15  291.77   17.60
  -7   4 -15  282.37   15.90
   8  -4  15   71.49    9.90
  -8   4 -15   71.29    8.20
   9  -4  15   17.50    7.00
  10  -4  15   15.00    6.30
  11  -4  15   48.50    7.60
  11   4 -14   23.60    6.90
  11   4 -14   41.60    8.80
  10   4 -14   16.50    6.40
   9   4 -14   85.69   10.00
   8   4 -14  383.66   21.60
   7   4 -14  125.29   10.10
   6   4 -14  433.96   22.90
   5   4 -14   13.20    4.20
   4   4 -14  112.19    8.00
   4   4 -14  122.29    9.40
   4   4 -14   90.89    9.20
   3   4 -14   73.99    6.60
   3   4 -14   87.99    7.30
   3   4 -14   68.79    6.70
   2   4 -14  570.34   28.40
   2   4 -14  570.04   28.30
   1   4 -14   53.99    5.30
   1   4 -14   64.69    5.80
   0  -4  14  855.51   41.50
   0   4 -14  841.82   41.10
   0   4 -14  854.81   40.90
   1  -4  14   48.40    5.90
  -1   4 -14   53.69    4.80
  -1   4 -14   55.59    5.00
   2  -4  14  604.24   29.20
  -2   4 -14  555.94   28.50
  -2   4 -14  581.64   28.20
   3  -4  14   66.49    6.80
  -3   4 -14   76.09    5.80
   4  -4  14  117.39    9.20
  -4   4 -14  114.19    7.60
   5  -4  14   12.10    4.60
  -5   4 -14   12.40    5.30
   6  -4  14  478.05   24.50
  -6   4 -14  434.86   22.90
   7  -4  14  134.39   11.10
  -7   4 -14  123.59    8.70
   8  -4  14  398.46   22.40
  -8   4 -14  384.16   20.40
   9  -4  14   87.79   10.30
  10  -4  14    5.00    6.50
  11  -4  14   17.00    6.50
  11   4 -13   40.30    8.70
  11   4 -13   49.60    8.20
  10   4 -13  113.59   11.00
   9   4 -13   70.99   10.50
   8   4 -13   52.29    8.20
   7   4 -13  439.36   23.30
   6   4 -13   66.19    6.90
   6   4 -13   66.19    5.60
   5   4 -13  125.69    8.70
   5   4 -13  132.89    8.00
   5   4 -13  122.99    9.20
   4   4 -13  642.74   33.00
   4   4 -13  700.83   33.50
   3   4 -13    4.80    2.70
   3   4 -13    6.70    3.00
   2   4 -13  198.08   12.30
   2   4 -13  255.47   12.60
   1   4 -13  734.83   35.80
   1   4 -13  742.73   35.70
   0  -4  13   48.60    5.40
   0   4 -13   51.59    5.10
   1  -4  13  700.33   34.30
  -1   4 -13  726.13   33.70
  -1   4 -13  672.43   33.80
   2  -4  13  199.28   12.50
  -2   4 -13  233.68   11.70
  -2   4 -13  235.48   12.00
   3  -4  13    4.00    2.90
  -3   4 -13    4.80    2.50
   4  -4  13  668.43   33.30
  -4   4 -13  668.73   32.40
   5  -4  13  152.38   10.40
  -5   4 -13  148.79    8.90
   6  -4  13   73.79    7.90
  -6   4 -13   68.39    5.90
   7  -4  13  491.95   25.00
  -7   4 -13  432.46   23.10
  -8   4 -13   47.00    5.90
   9  -4  13   77.59   11.60
  10  -4  13  111.49   11.00
  11  -4  13   18.00    6.80
  12  -4  13   78.89    8.80
  11   4 -12  170.48   14.70
  11   4 -12  207.38   14.00
  10   4 -12   49.10    9.00
   9   4 -12  153.58   12.00
   8   4 -12  151.38   10.70
   8   4 -12  124.09    8.90
   7   4 -12   83.49    7.50
   7   4 -12   69.09    6.10
   6   4 -12   49.30    5.60
   6   4 -12   49.10    4.60
   5   4 -12  203.88   11.60
   5   4 -12  196.08   11.90
   4   4 -12  146.89    9.20
   4   4 -12  155.58    9.80
   3   4 -12  261.57   13.40
   3   4 -12  226.58   13.10
   2   4 -12  350.96   18.50
   2   4 -12  377.56   18.80
  -1  -4  12   29.10    4.40
   1   4 -12   39.90    4.10
   1   4 -12   46.50    4.50
   0  -4  12  351.76   17.40
   0   4 -12  329.27   16.90
   0   4 -12  324.67   16.80
   1  -4  12   30.60    4.40
  -1   4 -12   38.70    3.90
  -1   4 -12   37.30    3.70
   2  -4  12  350.96   18.00
  -2   4 -12  330.37   17.30
  -2   4 -12  358.16   17.20
   3  -4  12  245.68   13.60
  -3   4 -12  245.78   13.40
  -3   4 -12  241.88   12.80
   4  -4  12  144.79    9.60
  -4   4 -12  157.08    8.70
   5  -4  12  235.08   13.00
  -5   4 -12  202.48   11.70
   6  -4  12   59.49    6.90
  -6   4 -12   65.39    5.50
   7  -4  12   87.29    8.30
  -7   4 -12   74.39    6.30
   8  -4  12  174.68   11.70
  -8   4 -12  130.49    9.20
   9  -4  12  155.48   12.20
  10  -4  12   50.09    9.80
  11  -4  12  169.38   13.10
  12  -4  12   21.60    6.80
 -13  -4  11   11.70    5.40
  11   4 -11   25.90    7.00
  11   4 -11   22.30    6.40
  10   4 -11  195.28   13.90
  10   4 -11  253.67   18.80
   9   4 -11    2.60    4.70
   9   4 -11   -1.00    3.80
   8   4 -11   50.49    6.80
   8   4 -11   43.10    5.10
   7   4 -11   34.40    5.50
   7   4 -11   32.80    4.40
   6   4 -11  108.39    6.90
   6   4 -11  109.19    7.70
   5   4 -11   74.19    6.30
   5   4 -11   68.59    5.90
   5   4 -11   71.89    5.30
   4   4 -11  696.73   34.70
   4   4 -11  731.23   35.00
   3   4 -11   23.10    3.70
   2   4 -11  395.96   19.80
   2   4 -11  377.16   19.30
  -1  -4  11  168.18   10.00
   1   4 -11  184.88   10.00
   0  -4  11   42.40    4.80
   0   4 -11   57.59    4.40
   1  -4  11  208.38   11.60
  -1   4 -11  218.58   11.00
  -1   4 -11  207.98   11.10
   2  -4  11  351.46   20.20
  -2   4 -11  371.56   17.50
  -2   4 -11  346.47   17.80
   3  -4  11   23.60    4.20
  -3   4 -11   17.10    2.60
  -3   4 -11   21.10    3.50
   4  -4  11  708.63   33.80
  -4   4 -11  644.14   32.50
  -4   4 -11  710.93   33.00
   5  -4  11   65.99    6.00
  -5   4 -11   73.49    5.10
   6  -4  11  129.39    8.60
  -6   4 -11  114.89    7.30
  -7   4 -11   28.40    4.00
   8  -4  11   52.79    7.00
  -8   4 -11   38.90    5.20
   9  -4  11    8.80    5.00
  10  -4  11  228.78   18.30
  11  -4  11   17.80    7.10
  12  -4  11  273.37   17.30
 -13  -4  10   58.99    7.40
  11   4 -10  166.88   12.00
  11   4 -10  174.78   14.10
  11   4 -10  205.08   13.70
  10   4 -10   46.50    8.30
  10   4 -10   37.00    6.70
   9   4 -10  108.89    9.10
   9   4 -10   88.19    7.60
   8   4 -10    1.70    2.30
   8   4 -10    1.30    3.30
   7   4 -10   25.70    4.00
   7   4 -10   16.40    3.70
   6   4 -10  227.38   11.70
   6   4 -10  205.18   12.20
   5   4 -10  284.47   15.80
   5   4 -10  308.77   15.30
   5   4 -10  304.17   15.70
   4   4 -10  112.49    7.50
   4   4 -10   96.79    8.00
   3   4 -10  485.45   24.20
   3   4 -10  495.15   24.10
   2   4 -10   49.50    4.30
   2   4 -10   59.19    4.70
  -1  -4  10   22.00    4.00
   1   4 -10   26.40    3.30
   1   4 -10   28.50    3.20
   0  -4  10   46.90    4.70
   0   4 -10   58.59    4.20
   0   4 -10   57.79    4.30
   1  -4  10   28.60    3.80
  -1   4 -10   27.80    3.10
  -1   4 -10   23.50    3.10
   2  -4  10   54.69    4.70
  -2   4 -10   38.50    3.30
  -2   4 -10   48.90    3.70
   3  -4  10  440.96   22.80
  -3   4 -10  456.05   21.90
  -3   4 -10  478.75   22.30
   4  -4  10   83.89    6.30
  -4   4 -10   95.29    5.60
   5  -4  10  328.37   16.80
  -5   4 -10  310.87   16.30
   6  -4  10  244.28   14.00
  -6   4 -10  266.17   13.20
   7  -4  10   28.70    5.00
  -7   4 -10   19.30    3.60
   8  -4  10    4.40    3.60
  -8   4 -10    1.70    2.20
   9  -4  10   98.49    8.80
  10  -4  10   56.99    8.50
  11  -4  10  195.68   13.90
  12  -4  10   61.59   13.90
  13  -4  10   27.30    7.80
  12   4  -9  107.49   10.00
  11   4  -9  119.59   10.90
  11   4  -9  112.19   13.40
  10   4  -9  181.68   12.20
  10   4  -9  202.78   13.40
   9   4  -9   59.09    7.00
   9   4  -9   48.50    5.80
   8   4  -9   45.20    5.80
   8   4  -9   40.00    4.50
   7   4  -9  559.34   29.00
   7   4  -9  604.64   28.70
   6   4  -9  387.46   20.10
   6   4  -9  397.66   19.70
   5   4  -9  559.54   26.40
   5   4  -9  558.14   26.80
   5   4  -9  507.75   26.90
   4   4  -9   89.59    6.10
   4   4  -9   94.59    6.70
   3   4  -9  469.15   22.50
   3   4  -9  445.86   22.50
   2   4  -9  104.89    6.40
   2   4  -9  108.29    6.50
  -1  -4   9  483.35   23.50
   1   4  -9  469.35   23.30
   1   4  -9  485.25   23.20
   0  -4   9   19.20    3.50
   0   4  -9   21.30    2.90
   0   4  -9   23.60    2.90
   1  -4   9  474.25   22.80
  -1   4  -9  450.35   22.30
  -1   4  -9  466.25   22.20
   2  -4   9  113.59    6.60
  -2   4  -9  101.09    5.90
  -2   4  -9   99.09    5.60
   3  -4   9  446.06   21.90
  -3   4  -9  436.16   21.30
   4  -4   9   97.79    6.20
  -4   4  -9   83.89    5.00
  -4   4  -9   95.39    5.60
   5  -4   9  590.24   29.30
  -5   4  -9  606.04   28.70
   6  -4   9  417.96   21.80
   6  -4   9  424.06   21.70
  -6   4  -9  450.25   21.10
   7  -4   9  596.14   30.60
   7  -4   9  596.24   30.70
  -7   4  -9  663.03   30.50
   8  -4   9   43.30    5.50
   8  -4   9   49.20    5.90
  -8   4  -9   38.40    4.10
   9  -4   9   53.19    6.50
   9  -4   9   54.59    6.80
  10  -4   9  207.58   13.40
  10  -4   9  204.88   13.60
  11  -4   9  123.69   12.00
  11  -4   9  117.99   12.40
  12  -4   9  149.88   12.10
  13  -4   9   22.50    7.70
 -14  -4   8  132.89   10.20
  12   4  -8  242.08   15.00
  11   4  -8   26.40    5.90
  11   4  -8   27.90    6.70
  10   4  -8   17.30    4.70
  10   4  -8   16.30    5.10
   9   4  -8    1.40    3.40
   9   4  -8   -0.70    2.80
   8   4  -8  431.96   21.90
   8   4  -8  406.26   21.20
   7   4  -8    9.20    2.90
   7   4  -8   10.20    3.20
   6   4  -8  873.61   43.10
   6   4  -8  914.31   42.80
   5   4  -8  144.79    7.80
   5   4  -8  122.79    7.90
   5   4  -8  133.59    8.30
   4   4  -8  359.06   18.20
   4   4  -8  374.26   17.80
   4   4  -8  342.27   17.90
   3   4  -8  421.16   20.40
   3   4  -8  393.56   20.80
   3   4  -8  428.76   20.50
   2   4  -8  579.44   27.70
   2   4  -8  569.94   27.60
   1   4  -8  158.18    8.40
   1   4  -8  156.68    8.30
   0  -4   8 2276.47  102.29
   0   4  -8 2121.39  101.99
   0   4  -8 2154.98  101.89
   1  -4   8  149.39    8.40
  -1   4  -8  157.78    8.00
  -1   4  -8  155.28    7.90
   2  -4   8  564.14   26.20
  -2   4  -8  524.05   25.60
  -2   4  -8  536.35   25.80
   3  -4   8  432.06   20.60
  -3   4  -8  412.86   20.10
  -3   4  -8  407.06   19.80
   4  -4   8  367.86   17.80
   4  -4   8  342.17   17.90
  -4   4  -8  340.27   17.10
  -4   4  -8  383.66   17.50
   5  -4   8  128.19    7.80
   5  -4   8  132.89    7.80
  -5   4  -8  131.59    7.10
   6  -4   8  946.61   43.60
   6  -4   8  945.21   43.30
  -6   4  -8  829.22   42.70
  -6   4  -8  866.51   42.40
   7  -4   8   18.40    4.00
   7  -4   8   11.60    3.00
  -7   4  -8   10.20    2.10
  -7   4  -8    9.00    2.20
   8  -4   8  460.95   23.50
   8  -4   8  448.26   23.40
  -8   4  -8  465.65   22.40
   9  -4   8    1.00    3.70
  10  -4   8   13.80    4.50
  10  -4   8   15.10    4.90
  11  -4   8   46.90    7.50
  11  -4   8   54.09    8.50
  12  -4   8  253.57   16.50
  12  -4   8  282.27   17.20
  13  -4   8    0.30    6.30
 -14  -4   7    8.30    5.50
 -13  -4   7  172.98   14.50
  13   4  -7  129.79   11.00
  12   4  -7    1.20    5.10
  11   4  -7   49.40    8.60
  11   4  -7   59.89    7.40
  10   4  -7   56.99    7.20
  10   4  -7   49.30    6.90
  10   4  -7   60.89    6.70
   9   4  -7   96.09    7.60
   9   4  -7   97.59    7.40
   8   4  -7    9.20    2.70
   8   4  -7    9.30    3.10
   7   4  -7 1485.85   68.99
   7   4  -7 1427.56   69.29
   6   4  -7    3.90    2.40
   6   4  -7    4.10    2.00
   5   4  -7 1813.22   88.79
   5   4  -7 1966.10   88.69
   5   4  -7 1893.61   88.99
   4   4  -7  465.75   23.20
   4   4  -7  498.25   23.70
   4   4  -7  461.25   22.90
   3   4  -7  125.79    7.40
   3   4  -7  136.39    7.40
   2   4  -7   93.19    5.60
   2   4  -7   97.39    5.70
   1   4  -7 1605.04   75.09
   0  -4   7    1.40    1.50
   0   4  -7    1.70    1.30
   0   4  -7    3.80    1.30
   1  -4   7 1617.64   73.49
  -1   4  -7 1555.54   73.29
  -1   4  -7 1530.35   73.09
   2  -4   7   90.09    5.50
  -2   4  -7   93.99    4.80
  -2   4  -7   92.99    5.10
   3  -4   7  115.39    6.50
   3  -4   7  116.79    6.70
  -3   4  -7  111.69    6.00
  -3   4  -7  122.49    6.80
   4  -4   7  464.85   23.10
   4  -4   7  468.75   23.00
  -4   4  -7  469.25   22.50
  -4   4  -7  489.75   22.60
   5  -4   7 1983.90   92.09
   5  -4   7 1961.40   91.89
  -5   4  -7 1956.60   91.39
  -5   4  -7 1929.51   91.39
   6  -4   7    6.00    2.20
  -6   4  -7    6.00    1.60
  -6   4  -7    8.00    3.20
   7  -4   7 1510.35   70.69
   7  -4   7 1465.95   70.49
  -7   4  -7 1431.66   69.59
  -7   4  -7 1536.85   69.69
   8  -4   7    9.50    2.90
   8  -4   7   10.00    3.10
  -8   4  -7   11.90    2.20
  -8   4  -7    9.60    2.40
   9  -4   7   99.49    7.30
   9  -4   7   93.19    7.50
  10  -4   7   56.69    6.90
  10  -4   7   61.59    6.70
  11  -4   7   62.79    7.50
  11  -4   7   71.69    8.40
  12  -4   7   14.40    6.60
  12  -4   7    2.70    5.20
  13  -4   7  129.89   11.50
  13  -4   7  170.88   14.30
 -14  -4   6   43.60   10.10
  14   4  -6    7.00    8.10
 -13  -4   6   71.89    7.40
  13   4  -6   53.49   10.00
  12   4  -6  120.59   10.10
  11   4  -6   62.19    8.20
  11   4  -6   61.49    7.30
  10   4  -6   -3.20    3.40
  10   4  -6    1.90    3.40
  10   4  -6    5.50    4.70
   9   4  -6  129.19    9.30
   9   4  -6  148.69    9.20
   8   4  -6  783.12   35.10
   8   4  -6  649.24   35.10
   7   4  -6    7.30    2.70
   7   4  -6   12.80    3.00
   6   4  -6 1637.34   77.69
   6   4  -6 1656.33   77.49
   5   4  -6  834.92   38.60
   5   4  -6  772.82   38.50
   5   4  -6  810.42   38.30
   4   4  -6  548.45   26.70
   4   4  -6  568.24   26.50
   4   4  -6  543.85   26.80
   3   4  -6    6.10    2.00
   2   4  -6  161.18    8.50
   2   4  -6  150.48    8.20
  -1  -4   6 1241.28   56.59
   1   4  -6 1167.98   56.39
   1   4  -6 1204.88   56.49
   0  -4   6 1291.27   57.99
   0   4  -6 1257.67   57.69
   0   4  -6 1152.68   57.69
   1  -4   6 1177.18   53.19
  -1   4  -6 1130.09   52.79
  -1   4  -6 1120.29   52.99
  -1   4  -6 1098.89   52.79
   2  -4   6  153.38    7.80
   2  -4   6  142.79    7.50
  -2   4  -6  140.19    7.20
  -2   4  -6  147.39    7.40
   3  -4   6    9.90    2.00
   3  -4   6    9.70    2.10
  -3   4  -6    6.50    1.40
  -3   4  -6   10.00    1.70
   4  -4   6  562.24   27.10
   4  -4   6  554.54   27.00
  -4   4  -6  565.74   26.40
  -4   4  -6  549.85   26.40
   5  -4   6  873.81   40.60
   5  -4   6  844.72   40.30
  -5   4  -6  853.21   39.90
  -5   4  -6  817.72   39.90
   6  -4   6 1689.33   81.59
   6  -4   6 1781.12   81.79
  -6   4  -6 1706.43   81.19
  -6   4  -6 1757.92   81.09
   7  -4   6    9.90    2.80
   7  -4   6    8.40    2.40
  -7   4  -6   12.90    2.40
  -7   4  -6   16.40    2.90
   8  -4   6  850.41   42.10
   8  -4   6  871.91   42.20
  -8   4  -6  862.11   41.50
  -8   4  -6  894.31   41.90
   9  -4   6  142.89    9.10
   9  -4   6  141.79    9.00
  -9   4  -6  120.09    7.80
  10  -4   6    4.20    3.20
  10  -4   6    1.40    3.50
  11  -4   6   76.59    8.30
  11  -4   6   73.59    7.60
  12  -4   6  126.69   11.30
  12  -4   6  116.49    9.90
  13  -4   6   72.59   10.50
  13  -4   6   56.69    9.80
  14  -4   6   38.50    8.80
 -14  -4   5   33.40    6.00
  14   4  -5   16.40    8.50
 -13  -4   5   94.99    8.20
  13   4  -5   81.69    9.40
  12   4  -5   77.39   11.90
  11   4  -5   10.80    4.30
  11   4  -5    3.70    4.40
  10   4  -5  304.37   17.40
  10   4  -5  329.37   17.50
   9   4  -5   58.49    6.10
   9   4  -5   70.99    6.20
   9   4  -5   58.49    6.20
   8   4  -5   14.10    3.20
   8   4  -5   12.60    3.60
   7   4  -5 1283.27   61.49
   7   4  -5 1312.77   61.79
   6   4  -5  233.28   12.20
   6   4  -5  239.88   12.50
   5   4  -5  257.37   13.00
   5   4  -5  244.48   13.10
   5   4  -5  258.27   13.00
   4   4  -5  663.13   31.00
   4   4  -5  661.63   31.30
   4   4  -5  635.44   31.30
   3   4  -5  320.17   16.30
   3   4  -5  347.87   16.60
   3   4  -5  349.17   16.70
   2   4  -5 1006.60   47.00
   2   4  -5  995.60   47.10
  -1  -4   5  469.45   21.70
   1   4  -5  431.86   21.30
   1   4  -5  441.86   21.40
   0  -4   5   17.90    2.30
   0   4  -5   13.10    2.00
   0   4  -5   14.50    1.50
   0   4  -5   17.20    2.20
   1  -4   5  430.06   19.90
  -1   4  -5  413.76   19.70
  -1   4  -5  420.46   19.80
  -1   4  -5  398.66   19.50
   2  -4   5  940.11   44.00
  -2   4  -5  937.51   43.70
  -2   4  -5  927.61   43.80
   3  -4   5  352.26   17.30
   3  -4   5  350.16   17.20
  -3   4  -5  363.66   17.00
  -3   4  -5  354.86   16.90
   4  -4   5  657.53   31.80
   4  -4   5  687.33   32.00
  -4   4  -5  675.03   31.50
  -4   4  -5  653.63   31.50
   5  -4   5  257.97   13.50
   5  -4   5  265.97   13.40
  -5   4  -5  270.47   13.00
  -5   4  -5  267.37   12.90
   6  -4   5  254.87   12.90
   6  -4   5  243.18   12.80
  -6   4  -5  243.28   12.60
  -6   4  -5  242.48   12.20
   7  -4   5 1609.74   69.19
  -7   4  -5 1357.46   67.19
  -7   4  -5 1336.27   66.99
   8  -4   5   19.80    5.70
   8  -4   5   28.50    4.10
  -8   4  -5   27.40    3.20
   9  -4   5   73.09    6.10
   9  -4   5   70.69    6.30
  -9   4  -5   68.69    5.20
  10  -4   5  326.97   17.40
  10  -4   5  289.67   20.50
 -10   4  -5  319.57   16.30
  11  -4   5    3.80    4.30
  11  -4   5    6.50    4.00
  12  -4   5   80.09   15.10
  12  -4   5   77.89   11.00
  13  -4   5   77.19    8.90
  13  -4   5   82.89   10.40
  14  -4   5   32.20    8.70
 -14  -4   4    5.10    4.90
 -13  -4   4   88.09    8.20
  13   4  -4   85.69    9.20
  12   4  -4   13.70    5.60
  11   4  -4  363.56   19.90
  10   4  -4   12.40    3.80
   9   4  -4  337.77   17.40
   9   4  -4  302.07   17.30
   9   4  -4  342.07   17.50
   8   4  -4  198.28   11.60
   8   4  -4  216.68   11.60
   7   4  -4  103.19    6.40
   7   4  -4  100.49    7.20
   6   4  -4  301.97   15.30
   6   4  -4  297.57   15.10
   5   4  -4 1232.48   57.29
   5   4  -4 1208.58   57.29
   5   4  -4 1209.88   57.39
   4   4  -4  629.04   29.30
   4   4  -4  604.74   29.50
   3   4  -4   62.69    3.80
   3   4  -4   72.19    4.50
   3   4  -4   61.79    4.00
   2   4  -4   90.39    5.00
  -1  -4   4  238.58   11.80
   1   4  -4  226.18   11.70
   1   4  -4  254.37   11.80
   0  -4   4  751.72   33.70
   0   4  -4  703.83   33.50
   0   4  -4  701.63   33.50
   0   4  -4  709.13   33.80
   1  -4   4  229.78   10.90
   1  -4   4  229.68   11.10
  -1   4  -4  220.08   10.90
  -1   4  -4  234.28   11.00
  -1   4  -4  218.48   10.80
   2  -4   4   87.29    4.70
   2  -4   4   90.19    4.90
  -2   4  -4   88.19    4.70
  -2   4  -4   87.99    4.60
   3  -4   4   64.29    3.90
  -3   4  -4   67.79    3.70
   4  -4   4  636.64   30.50
  -4   4  -4  643.04   30.10
  -4   4  -4  636.24   30.00
   5  -4   4 1300.37   59.09
   5  -4   4 1225.08   58.89
  -5   4  -4 1216.68   58.29
  -5   4  -4 1258.87   58.59
   6  -4   4  331.37   16.00
   6  -4   4  296.07   15.70
  -6   4  -4  308.47   15.10
  -6   4  -4  317.37   15.30
   7  -4   4  102.79    6.90
   7  -4   4  118.69    7.10
  -7   4  -4  113.29    6.40
   8  -4   4  207.48   12.00
   8  -4   4  218.78   12.10
  -8   4  -4  225.78   11.40
   9  -4   4  348.27   18.80
   9  -4   4  369.76   18.90
  -9   4  -4  358.86   18.00
  10  -4   4    6.80    3.40
 -10   4  -4    9.10    2.60
  11  -4   4  361.36   19.90
  11  -4   4  359.76   20.20
 -11   4  -4  373.76   19.00
  12  -4   4   19.50    6.80
  12  -4   4   11.90    5.20
  13  -4   4   82.39    8.40
  13  -4   4   71.59   10.00
  14  -4   4    2.30    7.50
 -14  -4   3   41.30    6.60
  14   4  -3   29.60    8.30
 -13  -4   3   12.50    4.60
  13   4  -3   14.50    6.30
  12   4  -3  204.88   13.50
  11   4  -3   49.70    6.50
  10   4  -3  664.03   33.90
  10   4  -3  707.03   34.20
   9   4  -3   99.89    7.10
   9   4  -3   74.49    6.90
   9   4  -3   95.39    6.10
   8   4  -3   56.79    4.90
   8   4  -3   61.19    5.20
   8   4  -3   53.09    5.10
   7   4  -3   19.70    3.50
   7   4  -3   25.30    3.40
   6   4  -3   38.10    3.50
   6   4  -3   38.20    3.80
   6   4  -3   42.70    3.30
   5   4  -3  453.05   21.80
   5   4  -3  453.85   21.90
   5   4  -3  444.96   22.00
   4   4  -3   83.69    4.90
   4   4  -3   86.79    5.20
   4   4  -3   76.49    4.70
   3   4  -3  536.35   25.60
   3   4  -3  536.85   25.40
   3   4  -3  540.85   25.70
   2   4  -3 2428.26  114.39
   2   4  -3 2451.15  114.09
   2   4  -3 2484.15  114.29
  -1  -4   3  864.11   38.20
   1   4  -3  782.02   38.40
   1   4  -3  847.12   38.30
   1   4  -3  773.12   38.20
   0  -4   3    6.90    1.50
   0   4  -3    5.30    1.30
   0   4  -3    7.40    1.30
   1  -4   3  803.92   37.00
  -1   4  -3  790.42   36.90
  -1   4  -3  771.62   36.90
   2  -4   3 2460.85  115.09
   2  -4   3 2564.44  115.29
  -2   4  -3 2459.35  114.99
  -2   4  -3 2414.06  114.99
   3  -4   3  542.95   25.90
   3  -4   3  554.74   26.10
  -3   4  -3  542.45   25.70
  -3   4  -3  544.55   25.60
   4  -4   3   84.29    5.00
  -4   4  -3   85.09    4.60
  -4   4  -3   82.79    4.40
   5  -4   3  449.46   22.30
   5  -4   3  482.75   22.50
  -5   4  -3  467.85   22.00
  -5   4  -3  442.46   21.70
   6  -4   3   40.20    3.60
   6  -4   3   43.90    3.60
  -6   4  -3   46.80    3.20
  -6   4  -3   34.10    3.30
   7  -4   3   23.00    3.30
   7  -4   3   20.60    3.20
   8  -4   3   62.29    5.20
   8  -4   3   56.59    5.10
  -8   4  -3   69.49    4.60
   9  -4   3   97.89    7.10
   9  -4   3   94.49    7.00
  -9   4  -3  101.79    6.30
  10  -4   3  689.93   34.60
  10  -4   3  714.63   34.70
 -10   4  -3  677.43   33.60
  11  -4   3   34.50    6.40
  11  -4   3   44.10    7.10
 -11   4  -3   50.89    5.60
  12  -4   3  217.68   14.00
  12  -4   3  179.48   13.20
 -12   4  -3  217.18   12.40
  13  -4   3    6.40    6.80
  13  -4   3   -0.90    5.00
  14  -4   3   28.70    8.10
  14   4  -2   32.80    8.40
 -13  -4   2   65.69    7.50
  13   4  -2   59.69    9.00
 -12  -4   2  192.68   11.70
  12   4  -2  198.98   13.20
  11   4  -2  291.67   16.60
  10   4  -2   37.00    5.70
   9   4  -2  179.18    9.90
   9   4  -2  150.68    9.10
   9   4  -2  147.79    9.60
   8   4  -2  203.48   11.20
   8   4  -2  203.58   11.30
   7   4  -2   13.30    2.70
   7   4  -2    9.90    2.60
   6   4  -2  520.25   25.20
   6   4  -2  504.35   24.80
   6   4  -2  532.15   25.20
   5   4  -2  396.26   19.40
   5   4  -2  396.56   19.40
   5   4  -2  406.76   19.50
   4   4  -2  744.13   35.40
   4   4  -2  764.62   35.30
   4   4  -2  731.53   35.30
   3   4  -2  383.16   19.00
   3   4  -2  394.96   19.10
   3   4  -2  409.06   18.90
   2   4  -2  201.68   10.00
   2   4  -2  198.68    9.80
   2   4  -2  195.28    9.60
  -1  -4   2  590.74   26.00
   1   4  -2  537.35   26.30
   1   4  -2  543.15   26.10
   1   4  -2  554.94   26.00
   1  -4   2  546.55   26.00
   1  -4   2  564.44   26.20
  -1   4  -2  580.84   26.10
  -1   4  -2  534.85   26.10
   2  -4   2  201.98   10.00
  -2   4  -2  209.58   10.00
   3  -4   2  428.66   19.60
  -3   4  -2  391.16   19.40
   4  -4   2  762.12   35.60
  -4   4  -2  766.92   35.40
  -4   4  -2  729.43   35.10
   5  -4   2  397.46   19.80
  -5   4  -2  415.06   19.50
   6  -4   2  528.15   25.90
  -6   4  -2  536.85   25.50
   7  -4   2   13.10    2.70
   7  -4   2   13.30    3.00
  -7   4  -2   17.30    2.50
   8  -4   2  208.18   11.30
   8  -4   2  191.18   11.00
  -8   4  -2  199.68   10.50
   9  -4   2  160.98   10.00
   9  -4   2  164.28   10.10
  -9   4  -2  170.08    9.20
  10  -4   2   64.59    6.40
 -10   4  -2   61.69    5.50
  11  -4   2  279.77   16.70
  11  -4   2  311.37   17.30
 -11   4  -2  298.07   15.80
  12  -4   2  210.18   14.00
 -12   4  -2  193.18   12.20
  13  -4   2   58.19    9.00
  13  -4   2   41.40    7.50
  14  -4   2   45.10    8.70
  15  -4   2    0.60    7.60
  15   4  -1   39.40    9.80
 -13  -4   1  132.49    9.90
  13   4  -1  154.28   11.80
 -12  -4   1   47.60    6.10
  12   4  -1   45.70    7.60
  11   4  -1  230.28   14.00
  10   4  -1  154.28    9.80
  10   4  -1  142.69    9.20
   9   4  -1  483.65   24.40
   9   4  -1  507.05   24.20
   9   4  -1  460.85   23.80
   8   4  -1   11.00    2.50
   8   4  -1   10.70    2.50
   8   4  -1    8.70    2.70
   7   4  -1  857.41   40.20
   7   4  -1  821.62   39.90
   7   4  -1  839.52   40.20
   6   4  -1   66.19    4.60
   6   4  -1   63.79    4.60
   6   4  -1   61.79    4.60
   5   4  -1 2360.66  110.29
   5   4  -1 2336.67  110.19
   5   4  -1 2391.26  110.39
   4   4  -1   14.00    2.00
   4   4  -1   20.10    2.40
   3   4  -1  225.78   11.30
   3   4  -1  240.28   11.40
   3   4  -1  228.88   11.50
   2   4  -1  770.82   36.60
   2   4  -1  774.52   36.70
   2   4  -1  793.32   36.50
   0   4  -1    6.70    0.90
   0   4  -1    5.10    1.00
   0   4  -1    6.60    1.20
   2  -4   1  781.42   36.40
  -2   4  -1  773.42   36.40
   3  -4   1  225.98   11.20
   3  -4   1  233.88   11.60
  -3   4  -1  245.88   11.40
   4  -4   1   17.70    2.10
   4  -4   1   16.80    1.80
  -4   4  -1   19.20    1.90
   5  -4   1 2387.16  111.29
   5  -4   1 2353.36  111.59
  -5   4  -1 2428.16  111.39
   6  -4   1   70.69    4.90
  -6   4  -1   70.89    4.40
   7  -4   1  810.82   39.90
  -7   4  -1  850.81   39.50
   8  -4   1    9.50    2.60
  -8   4  -1   14.20    2.70
   9  -4   1  492.85   23.90
   9  -4   1  446.36   23.70
  -9   4  -1  462.25   23.00
  10  -4   1  145.69   10.20
  10  -4   1  157.48   10.00
 -10   4  -1  156.08    9.20
  11  -4   1  192.88   13.10
  11  -4   1  246.38   13.90
 -11   4  -1  213.48   12.40
  12  -4   1   47.00    8.10
 -12   4  -1   47.10    7.30
  13  -4   1  154.78   12.20
 -13   4  -1  153.58   10.70
  14  -4   1   -3.50    6.60
  15  -4   1   86.49   10.90
  14   4   0  164.38   13.20
  13   4   0    4.00    6.20
 -12  -4   0  446.06   24.10
  12   4   0  499.65   25.50
  11   4   0   -2.10    4.00
   9   4   0   -0.40    2.50
   9   4   0   -2.10    2.40
   8   4   0  510.15   25.60
   8   4   0  542.05   25.80
   8   4   0  528.25   26.10
   7   4   0    4.50    1.80
   7   4   0    3.50    2.10
   6   4   0 1135.29   52.39
   6   4   0 1093.19   52.09
   6   4   0 1095.19   52.39
   5   4   0    6.10    1.70
   5   4   0    4.90    1.40
   5   4   0    6.50    1.70
   5   4   0    3.50    1.50
   4   4   0   22.40    1.80
   4   4   0   17.50    2.10
   4   4   0   20.40    2.20
   4   4   0   18.80    2.10
   3   4   0    6.30    1.80
   2   4   0  309.77   14.70
   2   4   0  302.57   14.40
   2   4   0  297.17   14.60
   1   4   0    2.50    0.80
   1   4   0    0.90    0.90
   1   4   0    3.90    0.60
   1   4   0    0.80    0.70
  -1   4   0    1.30    0.70
  -1   4   0    1.70    0.50
   2  -4   0  305.87   13.90
  -2   4   0  301.57   14.00
  -2   4   0  291.07   14.00
  -2   4   0  277.77   13.80
   3  -4   0    1.80    1.40
   3  -4   0    1.60    1.10
  -3   4   0    1.20    1.00
   4  -4   0   19.80    2.10
   4  -4   0   17.40    2.20
  -4   4   0   18.80    1.80
   5  -4   0    4.80    1.40
   5  -4   0    5.40    1.60
   6  -4   0 1077.39   51.89
   6  -4   0 1129.39   51.69
  -6   4   0 1083.69   51.59
   7  -4   0    0.90    2.00
   7  -4   0    4.20    2.10
  -7   4   0    5.10    1.80
   8  -4   0  505.65   25.20
   9  -4   0    1.60    2.60
  -9   4   0    0.40    1.80
  10  -4   0   39.90    6.30
  11  -4   0    2.10    4.00
 -11   4   0   -4.80    3.10
  12  -4   0  489.15   24.60
  12  -4   0  397.76   23.70
 -12   4   0  450.75   23.00
  13  -4   0    0.00    5.90
 -13   4   0    4.80    4.10
  14  -4   0  201.38   14.80
  15  -4   0  -11.50    7.20
  15   4   1   49.70    9.90
  14   4   1   -8.40    7.00
  13   4   1  167.28   12.90
 -12  -4  -1   32.00    5.80
 -11  -4  -1  212.68   12.70
  11   4   1  232.68   13.90
  10   4   1  105.69    7.60
   9   4   1  473.15   22.90
   9   4   1  466.45   23.30
   9   4   1  445.26   23.40
   8   4   1   15.40    3.00
   8   4   1   10.80    2.30
   8   4   1    9.30    2.60
   7   4   1  780.52   39.20
   7   4   1  829.32   39.00
   7   4   1  840.12   39.20
   6   4   1   66.39    4.40
   6   4   1   78.89    5.00
   5   4   1 2450.95  115.59
   5   4   1 2510.45  115.79
   4   4   1   18.80    2.20
   4   4   1   18.10    1.70
   4   4   1   21.20    2.10
   4   4   1   18.90    2.20
   3   4   1  254.67   12.10
   3   4   1  240.28   12.00
   3   4   1  244.38   11.80
   2   4   1  782.02   38.70
   2   4   1  812.12   38.40
   2   4   1  849.32   38.80
   2   4   1  853.21   38.60
   0   4   1    5.30    1.10
   2  -4  -1  835.42   37.30
  -2   4   1  800.42   37.30
  -2   4   1  755.92   37.20
   3  -4  -1  247.58   12.00
   4  -4  -1   21.70    2.10
   5  -4  -1 2397.76  111.79
   6  -4  -1   72.59    5.00
   7  -4  -1  796.72   39.10
   7  -4  -1  829.42   38.80
   8  -4  -1    7.40    2.50
   8  -4  -1   12.00    2.50
  -8   4   1   14.60    2.70
   9  -4  -1  454.15   24.40
  -9   4   1  506.15   23.80
  10  -4  -1  173.28   10.60
 -10   4   1  149.29    9.70
  11  -4  -1  203.18   13.40
  11  -4  -1  249.68   13.80
 -11   4   1  189.08   12.30
  12  -4  -1   52.09    8.50
 -12   4   1   46.20    6.40
  13  -4  -1  119.79   10.40
  13  -4  -1  157.78   12.10
 -13   4   1  135.09    9.80
  14  -4  -1   -1.00    6.80
  15  -4  -1  107.79   11.40
  14   4   2   42.10    9.20
  13   4   2   76.89    9.80
  12   4   2  220.08   14.50
 -11  -4  -2  283.67   15.70
  11   4   2  316.67   17.40
 -10  -4  -2   32.40    4.70
  10   4   2   22.90    4.60
   9   4   2  180.78   10.40
   9   4   2  160.68    9.60
   8   4   2  212.48   12.00
   8   4   2  208.38   11.00
   8   4   2  203.48   11.50
   7   4   2   19.00    3.10
   7   4   2   13.20    2.60
   7   4   2   13.90    2.60
   6   4   2  561.44   27.30
   6   4   2  574.34   27.10
   6   4   2  556.84   27.00
   5   4   2  434.66   20.50
   5   4   2  414.16   20.60
   5   4   2  426.86   20.40
   4   4   2  781.72   36.90
   3   4   2  423.36   19.20
   3   4   2  385.26   19.10
   3   4   2  358.16   18.90
   3   4   2  426.86   19.20
   2   4   2  218.98   11.00
   2   4   2  235.38   10.90
   2   4   2  232.68   11.00
   2   4   2  207.98   11.10
   1   4   2  605.24   26.90
   1   4   2  595.44   27.10
   1   4   2  595.64   27.00
   1   4   2  497.25   26.70
   1  -4  -2  536.55   26.70
  -1   4   2  585.64   26.80
  -1   4   2  592.44   26.80
  -1   4   2  568.14   26.70
   2  -4  -2  235.78   10.90
   2  -4  -2  213.88   10.60
   3  -4  -2  416.96   19.90
   4  -4  -2  791.02   37.60
   4  -4  -2  794.72   37.40
   5  -4  -2  428.86   20.00
   5  -4  -2  398.16   20.20
   6  -4  -2  532.85   26.20
   6  -4  -2  542.65   25.90
   7  -4  -2   18.40    3.30
   7  -4  -2   15.20    3.00
   8  -4  -2  194.58   11.00
   8  -4  -2  192.68   10.50
   9  -4  -2  167.98   10.40
   9  -4  -2  168.18    9.90
  -9   4   2  177.68    9.70
  10  -4  -2   66.29    6.70
 -10   4   2   61.59    6.10
  11  -4  -2  320.97   17.50
  11  -4  -2  287.67   17.00
 -11   4   2  283.87   16.20
  12  -4  -2  165.98   12.50
  12  -4  -2  208.28   13.30
 -12   4   2  184.58   11.70
  13  -4  -2   59.69    7.60
  13  -4  -2   70.09    9.50
 -13   4   2   55.19    7.30
  14  -4  -2   47.60    9.20
 -14   4   2   36.70    6.60
  15  -4  -2   10.20    8.20
  14   4   3   38.60    8.70
  13   4   3   23.00    7.20
  12   4   3  250.37   15.90
  11   4   3   57.59    7.70
 -10  -4  -3  660.43   33.10
  10   4   3  726.63   34.50
  10   4   3  674.93   33.60
  -9  -4  -3   79.99    5.80
   9   4   3  100.69    7.20
   8   4   3   72.99    5.60
   8   4   3   68.99    4.90
   8   4   3   66.09    4.60
   7   4   3   32.90    3.80
   7   4   3   26.30    3.00
   7   4   3   34.70    3.30
   6   4   3   50.09    4.20
   6   4   3   53.59    3.70
   6   4   3   50.49    3.80
   5   4   3  494.45   23.70
   5   4   3  512.45   23.70
   5   4   3  476.15   23.90
   4   4   3   98.89    5.20
   4   4   3   91.89    5.10
   4   4   3   86.69    5.30
   3   4   3  594.04   28.00
   3   4   3  588.54   27.80
   3   4   3  582.34   28.10
   2   4   3 2548.95  121.09
   2   4   3 2609.14  120.99
   2   4   3 2643.64  120.99
   1   4   3  891.11   40.90
   1   4   3  846.22   40.80
   1   4   3  874.61   40.80
   0   4   3    5.60    1.20
   0   4   3    5.40    1.30
   1  -4  -3  811.92   38.60
  -1   4   3  840.82   38.70
   2  -4  -3 2625.74  123.79
   2  -4  -3 2705.03  123.99
   3  -4  -3  580.24   27.40
   3  -4  -3  589.34   27.70
   4  -4  -3   96.89    5.60
   5  -4  -3  486.45   23.50
   5  -4  -3  477.35   23.50
   6  -4  -3   44.10    4.10
   6  -4  -3   53.39    4.10
   7  -4  -3   30.70    3.50
   7  -4  -3   25.30    3.80
   8  -4  -3   68.49    5.30
   8  -4  -3   66.29    5.60
   9  -4  -3   94.89    7.30
   9  -4  -3   96.69    6.70
  10  -4  -3  757.82   36.40
  10  -4  -3  669.23   35.20
 -10   4   3  727.73   35.10
 -11   4   3   41.40    6.00
  12  -4  -3  197.88   13.70
  12  -4  -3  232.38   14.40
 -12   4   3  200.78   12.70
  13  -4  -3   11.80    6.90
  13  -4  -3   10.20    5.20
 -13   4   3   16.40    4.70
  14  -4  -3   40.60    8.40
 -14   4   3   24.70    5.90
 -15   4   3    9.60    8.80
  13   4   4  109.49   11.20
  12   4   4   51.29    8.90
  11   4   4  395.66   21.70
  10   4   4    4.40    3.10
  10   4   4   10.20    5.10
   9   4   4  393.36   19.90
   9   4   4  362.96   19.20
   8   4   4  225.88   12.80
   8   4   4  240.78   12.40
  -7  -4  -4  101.89    6.70
   7   4   4  125.99    6.90
   7   4   4  116.99    8.20
   6   4   4  344.07   16.70
   6   4   4  323.27   16.90
   6   4   4  341.27   16.40
   5   4   4 1345.27   62.99
   5   4   4 1294.37   63.19
   5   4   4 1383.86   62.89
   4   4   4  686.53   33.00
   4   4   4  706.93   33.00
   3   4   4   75.09    4.20
   3   4   4   70.49    4.30
   2   4   4  100.49    5.40
   2   4   4  104.99    5.70
   1   4   4  243.88   11.90
   0  -4  -4  745.03   36.00
   0   4   4  782.42   35.90
   1  -4  -4  243.18   11.70
   2  -4  -4  101.29    5.10
   2  -4  -4   96.59    5.40
   3  -4  -4   69.19    3.80
   3  -4  -4   66.99    4.10
   4  -4  -4  653.33   31.20
   5  -4  -4 1303.47   59.99
   5  -4  -4 1241.28   60.09
   6  -4  -4  319.87   16.60
   6  -4  -4  333.67   16.50
   7  -4  -4  121.59    7.20
   7  -4  -4  107.69    7.30
   8  -4  -4  226.38   12.30
   8  -4  -4  221.08   12.50
   9  -4  -4  365.36   19.10
   9  -4  -4  348.27   18.60
  10  -4  -4   14.30    7.20
  10  -4  -4    9.60    3.70
  11  -4  -4  388.06   21.20
 -11   4   4  368.36   19.90
  12  -4  -4   13.50    5.30
  12  -4  -4   22.70    6.50
 -12   4   4   12.90    4.40
  13  -4  -4   80.09    8.50
  13  -4  -4   99.89   10.50
 -13   4   4   85.29    8.30
  14  -4  -4    8.50    7.50
 -14   4   4    2.80    5.20
  13   4   5  100.09   10.60
  11   4   5   15.80    5.60
 -10  -4  -5  344.27   16.80
  10   4   5  312.97   17.40
  10   4   5  327.97   18.20
  -9  -4  -5   77.19    5.90
   9   4   5   84.19    7.00
   9   4   5   78.39    6.40
   8   4   5   33.90    4.10
   8   4   5   32.50    4.60
   7   4   5 1444.76   69.59
   7   4   5 1489.35   69.29
   6   4   5  263.27   13.40
   6   4   5  253.37   13.70
   6   4   5  269.57   13.00
   5   4   5  289.67   14.20
   5   4   5  285.37   13.90
   5   4   5  273.77   14.40
   4   4   5  728.03   33.20
   4   4   5  707.13   33.40
   4   4   5  671.93   33.50
   3   4   5  393.76   18.70
   3   4   5  387.96   18.90
   2   4   5 1038.00   48.40
   2   4   5 1027.90   48.60
  -1  -4  -5  411.76   21.10
   1   4   5  461.65   21.50
   1   4   5  468.75   21.30
   0  -4  -5   12.30    1.70
   0   4   5   14.30    1.70
   1  -4  -5  422.66   20.00
   2  -4  -5  976.40   46.10
   2  -4  -5  984.40   45.90
   3  -4  -5  376.66   18.00
   3  -4  -5  373.46   18.20
   4  -4  -5  712.03   33.10
   4  -4  -5  672.83   32.70
   5  -4  -5  274.67   14.00
   6  -4  -5  243.78   13.30
   6  -4  -5  261.27   13.20
   7  -4  -5 1360.36   64.59
   7  -4  -5 1348.47   64.39
   8  -4  -5   32.40    4.30
   8  -4  -5   27.70    4.60
   9  -4  -5   69.19    6.10
   9  -4  -5   74.99    6.70
  10  -4  -5  283.27   17.10
  10  -4  -5  331.67   17.90
 -10   4   5  334.87   16.80
  11  -4  -5   12.50    4.30
  11  -4  -5    9.60    5.10
 -11   4   5    5.60    3.60
 -12   4   5   64.29   10.70
  13  -4  -5   72.49   10.30
  13  -4  -5   93.09   10.10
 -13   4   5   85.59    8.50
  14  -4  -5   36.30    8.50
 -14   4   5   30.70    5.90
  12   4   6  166.28   13.10
 -11  -4  -6   72.29    9.70
  11   4   6   50.99    7.50
 -10  -4  -6    6.50    2.80
  10   4   6   -0.70    3.70
  10   4   6    6.60    4.40
  -9  -4  -6  137.99    8.40
   9   4   6  131.89    9.10
   9   4   6  155.68    9.90
  -8  -4  -6  912.71   44.00
   8   4   6  936.81   44.50
   7   4   6   23.00    3.80
   7   4   6   21.50    4.00
   6   4   6 1780.22   86.59
   6   4   6 1894.41   86.39
   5   4   6  916.01   42.40
   5   4   6  848.12   42.50
   5   4   6  905.91   42.10
   4   4   6  587.24   28.10
   4   4   6  597.94   27.80
   4   4   6  567.14   28.10
   3   4   6   13.80    2.70
   3   4   6   12.10    1.80
  -2  -4  -6  143.79    7.90
   2   4   6  163.28    7.90
   2   4   6  162.08    8.60
  -1  -4  -6 1233.78   57.99
   1   4   6 1214.78   57.89
   1   4   6 1258.87   58.09
   0  -4  -6 1185.08   60.99
   0   4   6 1428.86   61.49
   1  -4  -6 1214.08   56.79
   2  -4  -6  145.49    7.70
   2  -4  -6  158.18    7.90
   3  -4  -6   11.90    1.80
   3  -4  -6   14.30    2.40
   4  -4  -6  582.14   28.10
   4  -4  -6  595.14   28.50
   5  -4  -6  877.41   42.00
   6  -4  -6 1757.92   82.79
   6  -4  -6 1748.93   82.89
   7  -4  -6   11.90    2.90
   7  -4  -6   10.30    2.90
   8  -4  -6  817.82   40.00
   8  -4  -6  811.22   39.70
   9  -4  -6  152.08    9.70
   9  -4  -6  122.19    9.00
  10  -4  -6    1.40    3.50
  10  -4  -6    6.60    4.20
  11  -4  -6   82.19    8.30
  11  -4  -6   75.69    8.80
 -11   4   6   66.59    7.20
  12  -4  -6  145.79   12.00
 -12   4   6  125.79   10.20
  13  -4  -6   67.59    9.60
 -13   4   6   68.69    8.00
  14  -4  -6   47.80    9.00
 -14   4   6   34.00    6.20
  11   4   7   89.89    9.80
  10   4   7   64.39    8.20
  -9  -4  -7   97.39    6.90
   9   4   7  108.39    8.00
   9   4   7  102.89    8.50
  -8  -4  -7   11.50    2.80
   8   4   7   12.00    3.40
   8   4   7   13.30    3.70
  -7  -4  -7 1587.54   72.79
   7   4   7 1538.45   74.89
   7   4   7 1517.25   73.49
   6   4   7    8.90    3.00
  -5  -4  -7 2024.80   97.89
   5   4   7 2137.99   97.89
   5   4   7 2124.09   98.39
  -4  -4  -7  498.25   23.90
   4   4   7  501.25   24.40
   4   4   7  498.05   23.90
  -3  -4  -7  114.19    6.40
   3   4   7  119.79    6.40
   3   4   7  123.49    7.10
  -2  -4  -7   91.49    5.30
   2   4   7  110.49    7.60
   2   4   7   96.79    5.50
   1   4   7 1694.63   79.39
   0  -4  -7    2.20    1.10
   0   4   7    0.70    1.60
   1  -4  -7 1591.04   74.29
   2  -4  -7   96.89    5.60
   2  -4  -7   95.09    6.30
   3  -4  -7  116.69    6.90
   3  -4  -7  126.59    6.80
   4  -4  -7  492.15   24.20
   4  -4  -7  496.05   23.90
   5  -4  -7 2004.90   94.29
   6  -4  -7    5.00    2.60
   6  -4  -7    5.30    2.40
   7  -4  -7 1467.25   69.09
   7  -4  -7 1432.76   69.19
   8  -4  -7   10.50    3.30
   8  -4  -7   11.90    3.60
   9  -4  -7   95.49    8.00
   9  -4  -7  101.49    8.20
  10  -4  -7   64.09    7.80
  10  -4  -7   52.69    6.80
  11  -4  -7   81.09    9.00
  11  -4  -7   66.99    8.40
 -11   4   7   48.90    7.10
  12  -4  -7    9.10    6.70
 -12   4   7   -2.40    4.70
  13  -4  -7  155.88   16.70
 -13   4   7  161.68   12.30
  14  -4  -7   -3.60    7.80
 -14   4   7    0.30    6.80
  11   4   8   33.40    7.30
 -10  -4  -8   12.70    3.90
  10   4   8   14.90    4.90
  -9  -4  -8   -1.00    2.40
   9   4   8   -2.20    3.50
  -8  -4  -8  452.45   22.80
   8   4   8  469.95   23.60
  -7  -4  -8   11.90    2.50
   7   4   8   13.10    3.50
  -6  -4  -8  997.40   47.70
   6   4   8 1014.00   48.20
  -5  -4  -8  127.69    7.30
   5   4   8  134.89    8.10
  -4  -4  -8  372.96   17.80
   4   4   8  354.66   18.30
  -3  -4  -8  410.56   20.90
   3   4   8  460.55   21.50
  -2  -4  -8  556.94   27.50
   2   4   8  600.24   28.00
  -1  -4  -8  161.58    8.30
   1   4   8  160.78    8.80
   0  -4  -8 2161.38  100.79
   1  -4  -8  166.98    8.60
   2  -4  -8  566.74   26.40
   2  -4  -8  531.65   26.20
   3  -4  -8  415.16   20.40
   3  -4  -8  425.56   20.70
   4  -4  -8  354.96   17.60
   4  -4  -8  353.56   17.90
   5  -4  -8  136.19    7.80
   5  -4  -8  132.29    8.30
   6  -4  -8  942.81   45.50
   7  -4  -8   12.00    3.30
   7  -4  -8    8.20    2.80
   8  -4  -8  463.35   23.40
   8  -4  -8  428.66   23.10
   9  -4  -8    2.20    4.30
  10  -4  -8   13.70    5.20
  10  -4  -8   12.20    5.00
  11  -4  -8   43.50    8.40
  11  -4  -8   49.60    8.40
  12  -4  -8  265.77   17.70
  12  -4  -8  305.37   18.10
 -12   4   8  273.47   16.60
  13  -4  -8   16.70    7.40
 -13   4   8   11.70    5.60
  14  -4  -8  105.29   10.50
 -14   4   8  123.79    9.70
 -10  -4  -9  195.98   11.60
  10   4   9  179.68   12.40
  -8  -4  -9   45.90    4.90
   8   4   9   39.30    5.90
  -7  -4  -9  657.23   31.60
   7   4   9  650.53   32.30
  -6  -4  -9  460.65   22.50
   6   4   9  455.75   23.20
  -5  -4  -9  580.04   29.30
   5   4   9  619.34   29.50
  -4  -4  -9   91.99    5.70
   4   4   9   96.19    6.60
  -3  -4  -9  452.75   22.00
   3   4   9  456.35   22.50
  -2  -4  -9  108.59    6.10
   2   4   9  104.79    6.70
  -1  -4  -9  470.45   23.00
   1   4   9  486.25   23.50
   0  -4  -9   25.90    2.70
   1  -4  -9  455.55   22.50
   1  -4  -9  474.45   22.40
   2  -4  -9  104.09    6.00
   2  -4  -9   94.19    5.70
   3  -4  -9  434.16   21.90
   3  -4  -9  454.35   21.70
   4  -4  -9   95.29    6.40
   4  -4  -9   89.99    6.10
   5  -4  -9  563.24   28.20
   5  -4  -9  575.84   27.80
   6  -4  -9  419.16   21.60
   7  -4  -9  565.44   29.30
   7  -4  -9  600.94   29.50
   8  -4  -9   52.69    6.40
   8  -4  -9   34.30    5.80
   9  -4  -9   44.30    7.00
   9  -4  -9   51.89    7.10
  10  -4  -9  185.28   13.20
  10  -4  -9  195.98   13.10
  11  -4  -9  140.49   12.60
  11  -4  -9  120.59   12.50
 -11   4   9  100.89   10.50
  12  -4  -9  147.39   12.70
  12  -4  -9  159.28   13.00
 -12   4   9  158.98   11.50
  13  -4  -9   62.09    9.20
 -13   4   9   61.89    7.90
  11   4  10  191.08   12.80
 -10  -4 -10   44.00    6.50
  10   4  10   50.69    7.70
  -9  -4 -10   92.29    7.50
   9   4  10   93.49    8.50
  -8  -4 -10    3.60    2.80
   8   4  10    1.60    3.70
  -7  -4 -10   28.30    4.30
   7   4  10   25.90    5.50
  -6  -4 -10  268.47   14.10
   6   4  10  275.27   14.90
  -5  -4 -10  324.97   16.80
   5   4  10  347.27   17.60
  -4  -4 -10   95.79    6.00
  -3  -4 -10  495.15   24.40
   3   4  10  511.75   24.90
  -2  -4 -10   52.59    3.90
   2   4  10   45.20    4.40
  -1  -4 -10   32.50    3.10
   1   4  10   26.10    3.70
   0  -4 -10   69.29    4.60
   1  -4 -10   29.10    3.10
   1  -4 -10   30.80    2.90
   2  -4 -10   47.90    3.90
   2  -4 -10   47.60    3.70
   3  -4 -10  473.45   23.70
   3  -4 -10  488.95   23.50
   4  -4 -10   91.59    6.10
   4  -4 -10   86.09    6.40
   5  -4 -10  320.97   16.80
   5  -4 -10  312.57   16.40
   6  -4 -10  239.28   13.70
   7  -4 -10   22.90    4.60
   7  -4 -10   24.70    4.80
   8  -4 -10   -1.50    3.70
   8  -4 -10    2.80    4.90
   9  -4 -10   88.29    9.10
   9  -4 -10   90.09    8.80
  10  -4 -10   52.79    8.30
  10  -4 -10   52.89    8.80
  11  -4 -10  188.28   13.70
  11  -4 -10  203.58   14.40
 -11   4  10  165.68   12.50
  12  -4 -10   84.49   13.40
  12  -4 -10   93.09   14.20
 -12   4  10   85.49    9.30
  13  -4 -10   65.19   14.20
 -13   4  10   50.49    7.90
  11   4  11   56.99    8.70
 -10  -4 -11  186.48   12.10
  10   4  11  188.58   13.20
  -9  -4 -11   -1.00    3.70
   9   4  11    2.80    4.60
  -8  -4 -11   50.89    5.60
   8   4  11   41.80    6.80
  -7  -4 -11   43.70    5.00
   7   4  11   38.10    6.10
  -6  -4 -11  126.99    8.00
   6   4  11  132.49    8.90
  -5  -4 -11   81.69    5.70
   5   4  11   75.89    6.50
  -4  -4 -11  729.73   34.70
   4   4  11  712.33   35.20
   3   4  11   12.10    2.90
  -2  -4 -11  377.46   19.80
   2   4  11  436.16   22.90
  -1  -4 -11  221.78   11.00
   1   4  11  198.98   11.60
   0  -4 -11   59.49    4.20
   1  -4 -11  196.88   10.50
   1  -4 -11  207.38   10.70
   2  -4 -11  376.56   18.90
   2  -4 -11  359.06   18.20
   3  -4 -11   21.30    3.50
   3  -4 -11   19.30    3.40
   4  -4 -11  707.93   33.70
   4  -4 -11  667.43   34.00
   5  -4 -11   71.09    5.60
   5  -4 -11   62.39    6.10
   6  -4 -11  122.09    8.90
   7  -4 -11   33.30    5.70
   7  -4 -11   27.00    5.20
   8  -4 -11   41.50    7.10
   8  -4 -11   47.30    7.50
   9  -4 -11    7.00    5.10
   9  -4 -11    0.00    4.70
  10  -4 -11  170.78   15.80
  10  -4 -11  210.58   16.10
 -10   4  11  216.18   15.50
  11  -4 -11   19.90    7.10
  11  -4 -11   16.20    7.30
 -11   4  11   20.30    5.50
  12  -4 -11  276.27   18.00
  12  -4 -11  256.77   17.10
 -12   4  11  294.57   16.50
 -13   4  11    7.30    5.50
 -10  -4 -12   21.20    5.20
  -9  -4 -12  120.49    9.20
   9   4  12  132.19   10.20
  -8  -4 -12  152.18    9.80
   8   4  12  150.18   10.80
  -7  -4 -12   80.49    6.60
   7   4  12   75.59    7.70
  -6  -4 -12   58.69    5.40
   6   4  12   52.19    6.10
  -5  -4 -12  222.08   12.00
   5   4  12  219.28   12.60
  -4  -4 -12  141.19    8.40
   4   4  12  146.09    9.10
  -3  -4 -12  247.58   12.90
   3   4  12  247.88   13.60
  -2  -4 -12  362.96   18.30
   2   4  12  369.76   18.90
  -1  -4 -12   47.80    4.10
   0  -4 -12  327.67   16.40
   0  -4 -12  330.87   16.50
   1  -4 -12   33.90    3.60
   1  -4 -12   35.00    3.50
   2  -4 -12  349.87   17.30
   2  -4 -12  334.47   17.30
   3  -4 -12  237.28   13.20
   3  -4 -12  252.27   13.10
   4  -4 -12  151.08    9.40
   4  -4 -12  147.89    9.00
   5  -4 -12  214.48   12.30
   5  -4 -12  220.98   12.80
   6  -4 -12   54.99    6.50
   7  -4 -12   59.99    6.90
   7  -4 -12   80.89    7.80
   8  -4 -12  140.09   11.10
   8  -4 -12  153.68   11.70
   9  -4 -12  128.59   11.70
   9  -4 -12  139.49   11.00
  10  -4 -12   49.90    9.50
  10  -4 -12   49.30    8.20
 -10   4  12   30.80    5.90
  11  -4 -12  176.18   14.40
  11  -4 -12  174.58   13.30
 -11   4  12  192.78   12.50
  12  -4 -12   41.60    8.70
  12  -4 -12   55.89    9.50
 -12   4  12   35.90    7.10
 -10  -4 -13   72.09    8.70
  10   4  13  105.59    9.10
  -9  -4 -13   45.10    8.80
   8   4  13   49.99    7.50
  -7  -4 -13  455.85   23.40
   7   4  13  469.35   24.40
  -6  -4 -13   74.49    6.20
   6   4  13   70.79    7.10
  -5  -4 -13  148.59    8.90
   5   4  13  142.49    9.60
  -4  -4 -13  663.13   32.30
   4   4  13  663.43   32.90
  -3  -4 -13    6.80    2.30
   3   4  13    5.60    3.10
  -2  -4 -13  219.98   11.10
   2   4  13  187.28   11.80
  -1  -4 -13  719.63   35.30
  -1  -4 -13  748.43   35.30
   0  -4 -13   51.89    4.30
   0  -4 -13   55.69    4.60
   1  -4 -13  641.44   33.00
   1  -4 -13  728.83   33.30
   2  -4 -13  223.78   12.80
   2  -4 -13  249.68   12.70
   3  -4 -13    5.70    2.80
   3  -4 -13    5.20    2.80
   4  -4 -13  652.33   31.00
   4  -4 -13  590.44   30.60
   5  -4 -13  141.09    9.50
   5  -4 -13  157.38   10.20
   6  -4 -13   80.09    7.80
   7  -4 -13  412.96   23.00
   7  -4 -13  450.45   23.40
   8  -4 -13   48.20    8.00
   8  -4 -13   62.79    9.10
   9  -4 -13   57.99    9.70
   9  -4 -13   77.69   11.10
  10  -4 -13  105.49   11.00
  10  -4 -13   94.09    9.70
 -10   4  13  104.09    9.30
  11  -4 -13   24.10    7.10
  11  -4 -13   26.00    8.10
 -11   4  13   27.50    6.00
  12  -4 -13   98.79   10.40
 -12   4  13  101.39   11.50
  -9  -4 -14   77.09    8.50
   9   4  14   90.59    9.00
  -8  -4 -14  378.26   20.30
   8   4  14  390.66   21.40
  -7  -4 -14  139.79    9.20
   7   4  14  118.59   10.20
  -6  -4 -14  491.35   24.50
   6   4  14  475.45   25.30
  -5  -4 -14   16.20    3.70
   5   4  14   16.00    4.40
  -4  -4 -14  123.89    8.00
   4   4  14  118.09    8.80
  -3  -4 -14   75.09    5.80
   3   4  14   67.59    6.90
  -2  -4 -14  615.44   29.90
  -2  -4 -14  612.54   30.00
  -1  -4 -14   55.09    4.80
  -1  -4 -14   53.49    4.90
   0  -4 -14  821.92   39.10
   0  -4 -14  799.32   39.00
   1  -4 -14   47.60    5.00
   1  -4 -14   52.69    5.10
   2  -4 -14  560.44   27.90
   2  -4 -14  565.84   27.80
   3  -4 -14   75.49    6.30
   3  -4 -14   72.19    6.60
   4  -4 -14  129.89    9.40
   4  -4 -14  114.09    8.20
   5  -4 -14    8.70    3.50
   5  -4 -14   16.50    4.50
   6  -4 -14  487.35   25.70
   7  -4 -14  107.69    9.40
   7  -4 -14  122.69   10.30
   8  -4 -14  392.86   22.10
   8  -4 -14  363.96   21.20
   9  -4 -14   75.59    9.20
   9  -4 -14   99.09   10.60
  -9   4  14   87.29    8.50
  10  -4 -14    4.30    8.80
  10  -4 -14    7.70    6.60
 -10   4  14    4.80    5.30
  11  -4 -14   16.00    7.70
  11  -4 -14    4.60    9.50
 -11   4  14   27.30    5.80
  10   4  15   93.39    7.90
  -9  -4 -15   13.40    5.10
  -8  -4 -15   88.09    8.70
   8   4  15   89.39    9.30
  -7  -4 -15  326.07   17.20
   7   4  15  289.77   17.80
   6   4  15   14.20    5.20
  -5  -4 -15  197.78   11.40
   5   4  15  171.18   12.20
  -4  -4 -15  118.39    8.30
   4   4  15  103.99    9.00
  -3  -4 -15   24.30    5.00
  -3  -4 -15   29.10    5.00
  -2  -4 -15  159.98   11.60
  -2  -4 -15  134.29    8.80
  -1  -4 -15  657.13   32.40
  -1  -4 -15  667.93   32.30
   0  -4 -15   24.30    4.60
   0  -4 -15   13.00    3.30
   1  -4 -15  697.63   33.80
   1  -4 -15  684.13   33.90
   2  -4 -15  122.19    8.30
   2  -4 -15  121.19    8.70
   3  -4 -15   12.80    3.90
   3  -4 -15   12.50    4.80
   4  -4 -15  118.19    9.00
   4  -4 -15  101.19    8.20
   5  -4 -15  156.08   10.80
   5  -4 -15  179.78   11.70
   6  -4 -15   15.20    5.60
   7  -4 -15  291.87   17.20
   7  -4 -15  250.37   16.00
   8  -4 -15   61.39    8.50
   8  -4 -15   77.89   10.30
  -8   4  15   76.09    7.60
   9  -4 -15   20.90    6.90
   9  -4 -15   16.00    6.20
  10  -4 -15   15.80    7.00
  10  -4 -15    4.00    6.10
 -10   4  15   14.10    5.40
  11  -4 -15   44.60    8.90
 -11   4  15   38.60    7.00
   9   4  16  108.09    9.60
  -8  -4 -16   69.99    8.10
   8   4  16   85.09    9.20
  -7  -4 -16  116.49    8.90
   7   4  16   78.39    9.80
  -6  -4 -16  142.79    9.50
  -6  -4 -16  107.29    8.90
   6   4  16  114.09   10.50
  -5  -4 -16   34.00    5.90
   5   4  16   28.30    6.20
  -4  -4 -16   14.50    4.10
  -4  -4 -16   13.20    4.10
  -3  -4 -16  125.39    8.70
  -3  -4 -16  111.49    8.30
  -2  -4 -16  160.18   10.00
  -2  -4 -16  143.89    9.50
  -1  -4 -16   44.00    5.40
  -1  -4 -16   37.00    5.70
   0  -4 -16  484.75   24.30
   0  -4 -16  473.05   24.30
   1  -4 -16   27.00    5.50
   1  -4 -16   30.90    5.60
   2  -4 -16  155.18   10.20
   2  -4 -16  158.08   10.40
   3  -4 -16  120.39    9.00
   3  -4 -16  104.19    8.40
   4  -4 -16   17.90    5.30
   4  -4 -16   10.00    4.00
   5  -4 -16   28.30    6.30
   6  -4 -16  110.09   10.30
   6  -4 -16   98.99    9.20
   7  -4 -16   70.79    8.80
   7  -4 -16   88.49   10.10
  -7   4  16   92.99    8.00
   8  -4 -16   51.79    8.00
   8  -4 -16   76.59    9.60
  -8   4  16   67.69    7.70
   9  -4 -16   64.79    9.40
  -9   4  16   47.30    7.80
  10  -4 -16   17.00    6.80
 -10   4  16   10.60    5.80
  -8  -4 -17   29.50    5.90
  -7  -4 -17   88.49    8.80
  -6  -4 -17  197.68   12.80
  -5  -4 -17   50.79    7.70
  -4  -4 -17  136.09    9.40
  -4  -4 -17  103.89    8.50
  -3  -4 -17   14.90    4.00
  -3  -4 -17   18.70    4.60
  -2  -4 -17  107.39    8.80
  -2  -4 -17  125.89    9.10
  -1  -4 -17  356.86   19.70
  -1  -4 -17  387.86   19.90
   0  -4 -17   49.70    6.80
   0  -4 -17   52.89    6.80
   1  -4 -17  350.16   19.30
   1  -4 -17  364.76   19.20
   2  -4 -17  107.29    9.00
   2  -4 -17  112.19    8.80
   3  -4 -17   13.70    5.00
   3  -4 -17   15.50    4.00
   4  -4 -17  114.79    9.40
   4  -4 -17  122.79   10.00
   6  -4 -17  160.78   12.00
   6  -4 -17  134.49   10.60
  -6   4  17  145.29   10.30
   7  -4 -17  100.99   10.40
  -7   4  17   82.39    8.10
   8  -4 -17   29.50    6.50
  -8   4  17   36.40    6.90
   9  -4 -17    8.00    6.60
  -9   4  17   14.30    5.70
  -7  -4 -18   74.09    8.40
  -6  -4 -18   55.79    7.90
  -5  -4 -18  320.37   18.00
  -4  -4 -18   24.30    5.40
  -3  -4 -18  283.37   18.00
  -3  -4 -18  312.57   21.30
  -2  -4 -18   22.40    5.30
  -1  -4 -18   10.60    4.60
  -1  -4 -18    8.60    4.80
   0  -4 -18   73.69    8.10
   0  -4 -18   88.79    8.10
   1  -4 -18    9.60    4.80
   1  -4 -18   11.20    4.40
   2  -4 -18   42.30    6.70
   2  -4 -18   38.70    7.10
   3  -4 -18  261.67   19.80
   3  -4 -18  280.17   17.80
   4  -4 -18   38.10    7.70
   4  -4 -18   19.60    5.10
   5  -4 -18  273.57   16.80
   6  -4 -18   58.19    9.10
   7  -4 -18   84.19   10.90
   8  -4 -18    8.50    6.00
   9  -4 -18   38.70    7.60
  -7  -4 -19   41.70    7.60
  -6  -4 -19  157.08   11.50
  -5  -4 -19   87.69    9.20
  -4  -4 -19  166.78   11.90
  -3  -4 -19   19.00    5.50
  -3  -4 -19   10.60    5.50
  -2  -4 -19   89.99    8.70
  -2  -4 -19   76.49    8.30
  -1  -4 -19  133.29   10.20
  -1  -4 -19  109.19    9.80
   0  -4 -19   97.59    9.40
   0  -4 -19  111.09    9.40
   1  -4 -19  121.09   10.20
   1  -4 -19  129.69   10.00
   2  -4 -19   97.89    9.20
   2  -4 -19   94.39    8.90
   3  -4 -19   19.10    5.30
   3  -4 -19   26.30    6.50
   4  -4 -19  152.18   11.80
   5  -4 -19   75.99    9.00
   6  -4 -19  148.49   12.00
   7  -4 -19   71.29    8.60
   8  -4 -19   11.60    6.40
  -7  -4 -20   -0.90    5.50
  -6  -4 -20   98.39   13.00
  -5  -4 -20   65.09    8.60
  -4  -4 -20   80.49    9.20
  -3  -4 -20   39.80    7.80
  -2  -4 -20  105.19    9.80
  -2  -4 -20   93.89   14.40
  -1  -4 -20   42.80    7.80
  -1  -4 -20   31.20    6.90
   0  -4 -20  155.88   11.20
   0  -4 -20  138.09   11.10
   1  -4 -20   34.80    6.80
   1  -4 -20   50.09    7.90
   2  -4 -20   99.39    9.40
   2  -4 -20   98.29    9.30
   3  -4 -20   53.19   10.70
   3  -4 -20   43.20    8.90
   4  -4 -20   62.49    8.50
   5  -4 -20   71.79    9.00
   6  -4 -20  113.79   11.60
  -5  -4 -21   83.39    9.20
  -4  -4 -21   15.50    6.50
  -3  -4 -21   43.90    8.20
  -2  -4 -21   -4.30    5.60
  -1  -4 -21  118.59   10.40
  -1  -4 -21  147.59   11.10
   0  -4 -21   26.50    6.60
   0  -4 -21   23.50    6.40
   1  -4 -21  145.69   11.10
   1  -4 -21  130.79   10.80
   2  -4 -21    3.10    6.00
   2  -4 -21    0.90    5.40
   3  -4 -21   41.60    7.90
   4  -4 -21   30.70   10.70
   5  -4 -21  102.09    9.60
  -3  -4 -22   24.40    7.10
  -2  -4 -22  137.19   12.30
  -1  -4 -22   14.70    9.40
   0  -4 -22  104.09   12.30
   1  -4 -22    2.70    6.70
   1  -4 -22   11.60    6.20
   2  -4 -22  136.79   10.40
   3  -4 -22   62.79   10.00
   0   5 -22   14.50    6.50
  -1   5 -22   38.10    7.70
  -2   5 -22   22.00    7.00
  -3   5 -22   73.79    9.40
   1   5 -21   20.10    7.30
   0   5 -21    5.40    6.30
  -1   5 -21   25.60    7.30
  -2   5 -21   37.60    8.00
  -2   5 -21   24.30    6.50
  -3   5 -21   17.50    6.60
  -3   5 -21    3.00    5.30
  -4   5 -21   90.39    9.50
  -5   5 -21   37.60    8.20
   6   5 -20   14.00    6.00
   5   5 -20  160.18   14.70
   4   5 -20    7.40    5.80
   1   5 -20  115.89   10.60
   0   5 -20    5.70    6.20
   0   5 -20    2.80    5.20
  -1   5 -20  120.09   10.00
  -1   5 -20  102.69   10.60
  -2   5 -20   24.10    5.60
  -3   5 -20   13.80    9.20
  -4   5 -20   18.40    6.10
  -5   5 -20  169.48   12.00
  -6   5 -20   22.10    6.00
   8   5 -19   50.29    7.30
   7   5 -19   27.60    9.00
   6   5 -19  291.57   17.00
   5   5 -19   23.20    7.10
   4   5 -19   43.80    7.20
   3   5 -19   -5.20    4.40
   2   5 -19  165.38   12.10
   2   5 -19  137.39   10.60
   1   5 -19   11.60    6.10
   1   5 -19   11.70    5.10
   0   5 -19  387.36   21.30
  -1   5 -19    9.70    5.20
  -2   5 -19  154.48   11.30
  -3   5 -19   -3.60    4.50
  -4   5 -19   60.99    7.90
   5  -5  19   44.40    8.40
  -5   5 -19   36.20    9.60
   6  -5  19  330.57   19.40
  -6   5 -19  329.17   18.50
   7  -5  19   26.30    6.90
   8  -5  19   46.60    7.40
   9   5 -18   36.90    6.70
   8   5 -18   18.40    7.00
   7   5 -18  227.08   14.50
   6   5 -18   38.50    7.60
   5   5 -18  391.86   21.40
   4   5 -18   35.70    6.70
   3   5 -18   21.00   11.30
   3   5 -18    6.00    8.30
   2   5 -18   53.69    6.80
   2   5 -18   52.99    7.80
   1   5 -18  398.56   21.00
   1   5 -18  384.06   21.40
   1   5 -18  371.56   20.20
   0   5 -18   41.90    7.40
  -1   5 -18  394.26   21.40
  -2   5 -18   42.50    7.30
   3  -5  18   11.70    7.20
  -3   5 -18    8.20    5.00
   4  -5  18   37.90    8.00
  -4   5 -18   44.60    7.00
   5  -5  18  443.06   24.30
  -5   5 -18  439.16   23.40
  -6   5 -18   27.50    6.50
   7  -5  18  232.48   15.00
   8  -5  18   16.90    6.50
   9  -5  18   55.09    7.40
   9   5 -17    4.00    5.80
   8   5 -17  173.38   12.70
   7   5 -17   59.89    8.40
   6   5 -17  423.86   22.90
   5   5 -17   49.70   10.10
   4   5 -17   33.20    6.70
   3   5 -17   12.70    4.40
   2   5 -17  108.79    9.70
   2   5 -17  111.39    8.50
   2   5 -17  113.79    9.30
   1   5 -17   46.70    6.20
   1   5 -17   39.10    6.80
   0   5 -17  556.74   27.70
   0   5 -17  522.45   27.00
  -1   5 -17   47.70    7.00
   2  -5  17  115.69    9.60
  -2   5 -17  118.59    9.10
   3  -5  17    8.90    5.30
  -3   5 -17    6.70    4.00
   4  -5  17   41.50    7.90
  -4   5 -17   43.70    6.50
   5  -5  17   51.69    9.70
  -5   5 -17   31.30    8.10
   6  -5  17  461.65   24.80
  -6   5 -17  444.76   23.70
   7  -5  17   58.29    9.20
  -7   5 -17   41.40    7.40
   8  -5  17  180.58   13.50
   9  -5  17    5.00    6.20
  10   5 -16  116.39   11.50
  10   5 -16  117.09   15.00
   9   5 -16  143.39   11.70
   8   5 -16   35.10    7.50
   7   5 -16   97.49    9.60
   6   5 -16   81.79    8.70
   5   5 -16  183.68   11.80
   4   5 -16   59.69    6.80
   4   5 -16   65.29    8.10
   3   5 -16  109.79    9.30
   3   5 -16  103.79    8.20
   2   5 -16   13.50    4.20
   2   5 -16   16.80    4.00
   1   5 -16  122.29    8.70
   1   5 -16  132.69    9.20
   0   5 -16    8.00    3.50
   0   5 -16   11.50    3.80
   1  -5  16  118.99    9.20
  -1   5 -16  130.49    8.90
  -1   5 -16  124.99    8.50
   2  -5  16   14.90    4.90
   3  -5  16   96.09    9.10
  -3   5 -16  112.79    8.10
   4  -5  16   64.09    8.20
  -4   5 -16   61.49    6.50
   5  -5  16  199.18   13.50
  -5   5 -16  198.08   12.00
   6  -5  16   75.99    9.60
  -6   5 -16   55.49    7.10
   7  -5  16   98.19   10.30
  -7   5 -16   95.29    8.50
   8  -5  16   42.50    8.90
   9  -5  16  144.39   11.90
  10  -5  16  123.59   13.50
  11   5 -15  115.69   11.20
  10   5 -15    6.30    5.90
   9   5 -15    9.30    6.50
   8   5 -15  103.09   10.10
   7   5 -15   42.40    7.50
   6   5 -15   86.29    8.40
   5   5 -15  134.89    9.70
   4   5 -15   41.10    7.90
   4   5 -15   46.30    6.00
   3   5 -15   16.20    4.20
   3   5 -15   18.70    4.80
   2   5 -15   92.59    7.10
   2   5 -15   78.09    7.60
   1   5 -15  104.59    7.60
   1   5 -15  102.49    8.20
   0   5 -15    7.50    2.90
   0   5 -15    5.60    3.30
   1  -5  15   96.99    8.20
  -1   5 -15  100.39    7.10
  -1   5 -15  105.19    7.60
   2  -5  15   93.89   11.00
  -2   5 -15  117.39   10.90
   3  -5  15   18.20    4.80
  -3   5 -15   25.70    4.70
   4  -5  15   46.50    7.30
  -4   5 -15   54.39    5.70
   5  -5  15  143.89   10.80
  -5   5 -15  132.79    9.10
   6  -5  15   78.09    9.20
  -6   5 -15   86.49    7.30
   7  -5  15   38.40    8.50
  -7   5 -15   36.10    6.20
   8  -5  15   94.19   10.60
   9  -5  15    6.00    6.60
  10  -5  15    7.20    6.30
  11  -5  15  114.69    9.80
  11   5 -14   12.40    7.30
  10   5 -14  183.28   13.30
   9   5 -14   27.10    7.10
   8   5 -14   49.99    9.70
   7   5 -14   89.69    8.80
   6   5 -14   24.40    5.10
   5   5 -14    6.50    3.70
   4   5 -14  106.99    8.70
   4   5 -14  108.99    7.90
   3   5 -14  235.68   13.20
   3   5 -14  205.48   12.60
   3   5 -14  209.48   12.30
   2   5 -14    8.00    3.00
   2   5 -14    6.50    2.80
   1   5 -14  210.38   11.80
   1   5 -14  208.78   11.90
   0  -5  14   -0.40    2.50
   0   5 -14    0.80    2.30
   0   5 -14    2.90    2.80
   1  -5  14  195.58   11.50
  -1   5 -14  195.98   10.60
  -1   5 -14  186.98   10.80
   2  -5  14    6.00    3.30
  -2   5 -14    8.60    2.60
  -2   5 -14    6.30    2.80
  -3   5 -14  196.18   11.00
  -4   5 -14  112.09    7.40
   5  -5  14    7.00    4.30
  -5   5 -14    3.40    3.10
   6  -5  14   32.20    7.30
  -6   5 -14   23.30    4.60
   7  -5  14   87.89    9.70
  -7   5 -14   85.59    7.30
   8  -5  14   49.30   10.70
   9  -5  14   23.30    7.10
  10  -5  14  181.58   14.10
  11  -5  14   10.00    6.30
  11   5 -13   40.30    9.00
  10   5 -13   11.50    6.80
   9   5 -13   -4.00    5.50
   8   5 -13  197.08   13.30
   7   5 -13   46.50    7.00
   6   5 -13  227.98   13.50
   5   5 -13  142.59    8.90
   5   5 -13  117.79    9.50
   4   5 -13  148.29    9.10
   4   5 -13  135.19    9.70
   3   5 -13    8.20    3.00
   3   5 -13    6.90    3.00
   2   5 -13  103.19    6.90
   2   5 -13   76.29    6.50
   1   5 -13  119.79    7.90
   1   5 -13  133.19    8.10
   0  -5  13  314.87   16.60
   0   5 -13  313.17   16.20
   0   5 -13  307.37   15.90
   1  -5  13  124.69    8.10
  -1   5 -13  118.99    7.20
  -1   5 -13  114.29    7.40
   2  -5  13   72.29    6.50
  -2   5 -13   76.49    5.20
  -2   5 -13   77.19    5.50
   3  -5  13    8.90    3.40
  -3   5 -13   11.30    2.80
   4  -5  13  163.88   10.50
  -4   5 -13  157.88    9.30
   5  -5  13  170.68   10.90
  -5   5 -13  147.09    9.20
   6  -5  13  252.37   14.80
  -6   5 -13  230.78   13.00
   7  -5  13   55.59    8.30
  -7   5 -13   39.10    5.20
   8  -5  13  196.88   14.70
  -8   5 -13  246.08   14.30
   9  -5  13   -0.50    6.10
  10  -5  13    8.60    7.10
  11  -5  13   35.50    8.10
  12  -5  13    5.50    6.10
  11   5 -12   62.99   13.70
  10   5 -12   58.29    9.00
   9   5 -12   10.30    5.70
   8   5 -12  185.68   12.50
   7   5 -12  459.85   23.60
   7   5 -12  420.46   23.10
   6   5 -12   62.69    5.20
   6   5 -12   75.89    6.50
   5   5 -12  367.76   19.10
   5   5 -12  373.36   18.50
   5   5 -12  355.46   20.30
   4   5 -12   58.59    5.30
   4   5 -12   51.59    4.10
   3   5 -12  214.28   11.70
   3   5 -12  204.18   11.70
   2   5 -12   34.90    4.30
  -1  -5  12  576.74   29.50
   1   5 -12  602.54   29.30
   1   5 -12  619.24   29.20
   0  -5  12   56.59    5.60
   0   5 -12   79.59    5.40
   0   5 -12   68.39    5.10
   1  -5  12  609.54   29.20
  -1   5 -12  591.94   28.50
  -1   5 -12  574.84   28.80
   2  -5  12   34.50    4.40
  -2   5 -12   31.10    3.60
  -2   5 -12   29.40    3.70
   3  -5  12  179.68   11.50
  -3   5 -12  211.58   10.40
  -3   5 -12  204.58   10.80
   4  -5  12   61.29    6.10
  -4   5 -12   57.19    4.80
   5  -5  12  424.16   20.70
  -5   5 -12  354.36   19.30
   6  -5  12   92.09    7.90
  -6   5 -12   78.99    6.00
   7  -5  12  470.25   23.40
  -7   5 -12  405.06   21.70
   8  -5  12  185.48   12.30
  -8   5 -12  154.98   10.10
   9  -5  12   14.30    6.10
  10  -5  12   58.19    9.60
  11  -5  12   58.19    9.40
  12  -5  12   -0.30    6.50
 -13  -5  11   21.00    5.30
  11   5 -11   23.60    6.70
  10   5 -11   62.19   12.00
   9   5 -11   88.79    9.20
   9   5 -11   91.39    9.50
   8   5 -11  203.68   12.20
   8   5 -11  167.28   10.70
   7   5 -11   54.29    5.10
   7   5 -11   48.30    6.90
   6   5 -11  642.34   30.70
   6   5 -11  590.04   30.60
   5   5 -11   85.79    5.80
   5   5 -11   76.69    6.70
   5   5 -11   80.29    6.20
   4   5 -11    9.70    3.50
   4   5 -11    7.50    2.80
   4   5 -11   14.30    2.60
   3   5 -11   31.00    4.50
   3   5 -11   24.00    3.90
   2   5 -11  226.28   11.70
   2   5 -11  205.58   11.60
  -1  -5  11  444.46   24.30
   1   5 -11  478.25   24.10
   1   5 -11  563.04   26.30
   0  -5  11 3603.74  167.88
   0   5 -11 3436.16  167.98
   0   5 -11 3732.23  167.38
   1  -5  11  450.75   22.00
  -1   5 -11  417.36   21.60
  -1   5 -11  449.66   21.30
   2  -5  11  219.58   11.70
  -2   5 -11  215.18   10.70
  -2   5 -11  186.18   12.40
   3  -5  11   19.80    4.00
  -3   5 -11   18.70    3.60
  -3   5 -11   24.90    3.10
   4  -5  11    9.10    3.00
   5  -5  11   97.99    7.10
  -5   5 -11   88.29    6.10
   6  -5  11  684.93   33.30
  -6   5 -11  654.63   32.30
   7  -5  11   53.99    7.90
  -7   5 -11   55.29    5.00
   8  -5  11  218.78   12.80
  -8   5 -11  175.28   10.80
   9  -5  11   95.59    9.30
  10  -5  11   76.49   13.50
  11  -5  11   45.80    8.90
  12  -5  11   94.89   10.50
  13  -5  11   -9.30    7.00
  11   5 -10  167.28   13.70
  10   5 -10    3.40    5.30
  10   5 -10    3.10    4.90
   9   5 -10   17.90    5.60
   9   5 -10   12.30    4.00
   8   5 -10   23.80    4.20
   8   5 -10   32.30    5.70
   7   5 -10  185.38   11.30
   7   5 -10  192.08   10.70
   6   5 -10   51.79    4.40
   6   5 -10   48.70    5.30
   5   5 -10  383.06   20.20
   5   5 -10  389.16   20.50
   5   5 -10  424.76   19.90
   4   5 -10    3.90    1.70
   4   5 -10    3.00    2.50
   4   5 -10    2.00    2.90
   3   5 -10   39.90    4.20
   3   5 -10   38.80    4.20
   3   5 -10   48.80    4.90
   2   5 -10   50.89    4.40
   2   5 -10   56.19    4.70
  -1  -5  10 1677.43   75.69
   1   5 -10 1559.54   75.39
   1   5 -10 1572.44   75.29
   0  -5  10  107.79    7.20
   0   5 -10  123.89    6.70
   1  -5  10 1592.24   73.09
  -1   5 -10 1555.64   72.69
  -1   5 -10 1495.15   72.69
   2  -5  10   38.90    4.30
  -2   5 -10   44.50    3.70
  -2   5 -10   50.29    3.70
   3  -5  10   33.50    4.10
  -3   5 -10   36.70    3.90
  -3   5 -10   42.90    3.50
   4  -5  10    4.00    2.30
  -4   5 -10    3.70    1.90
   5  -5  10  426.56   21.20
  -5   5 -10  405.06   20.50
   6  -5  10   49.10    5.30
  -6   5 -10   54.39    4.40
   7  -5  10  199.68   11.80
  -7   5 -10  192.68   10.60
  -8   5 -10   21.20    3.40
   9  -5  10   29.30    6.50
  10  -5  10    4.50    5.10
  11  -5  10  200.28   14.00
  12  -5  10  150.08   15.40
  13  -5  10   34.70    8.30
  11   5  -9  191.98   15.80
  11   5  -9  206.88   13.50
  10   5  -9   83.79    8.90
  10   5  -9   68.39    7.40
   9   5  -9  114.89    9.30
   9   5  -9  120.69    8.40
   8   5  -9   71.39    6.50
   8   5  -9   59.49    5.30
   7   5  -9  102.79    6.80
   7   5  -9   91.29    7.10
   6   5  -9  627.24   30.20
   6   5  -9  556.64   30.50
   6   5  -9  649.24   29.70
   5   5  -9   73.69    6.30
   5   5  -9   78.49    5.40
   4   5  -9   69.19    5.40
   4   5  -9   81.79    6.10
   3   5  -9   77.29    5.40
   3   5  -9   69.19    5.60
   3   5  -9   74.69    5.30
   2   5  -9   15.20    2.80
   2   5  -9   11.30    2.40
  -1  -5   9  131.99    7.60
   1   5  -9  127.49    7.20
   1   5  -9  123.09    7.20
   0  -5   9 4226.98  190.48
   0   5  -9 3852.51  190.18
   0   5  -9 4172.48  190.08
   1  -5   9  133.39    7.50
  -1   5  -9  115.69    7.00
  -1   5  -9  125.19    7.00
   2  -5   9   15.80    3.10
  -2   5  -9   15.00    2.40
  -2   5  -9   12.40    2.30
   3  -5   9   78.79    5.40
  -3   5  -9   75.49    4.80
  -3   5  -9   75.59    4.30
  -3   5  -9   74.09    4.30
   4  -5   9   63.79    5.20
  -4   5  -9   69.79    4.20
  -4   5  -9   79.29    4.70
  -5   5  -9   71.39    4.80
   6  -5   9  675.43   33.20
   6  -5   9  704.93   33.00
  -6   5  -9  653.53   32.00
  -6   5  -9  668.43   32.30
   7  -5   9   86.29    6.80
   7  -5   9   96.39    7.00
  -7   5  -9   89.09    6.60
   8  -5   9   83.09    7.10
   8  -5   9   83.29    7.00
   9  -5   9  124.69    9.30
   9  -5   9  124.79    9.40
  10  -5   9   83.79    8.80
  10  -5   9   82.69    8.50
  11  -5   9  214.98   14.70
  11  -5   9  229.88   15.00
  12  -5   9   44.00    8.60
  13  -5   9   39.40    8.40
 -14  -5   8   12.00    5.20
  12   5  -8  263.67   15.90
  11   5  -8  196.78   13.90
  11   5  -8  187.08   12.60
  10   5  -8  100.59    9.10
  10   5  -8   91.29    9.00
  10   5  -8  100.59    8.10
   9   5  -8   37.40    5.10
   9   5  -8   42.40    6.20
   8   5  -8   54.79    4.90
   8   5  -8   52.39    5.70
   7   5  -8    8.70    3.20
   7   5  -8   14.40    4.00
   6   5  -8  198.88   11.50
   6   5  -8  210.08   11.40
   6   5  -8  205.68   11.00
   5   5  -8  195.08   10.30
   5   5  -8  200.08   10.80
   4   5  -8  165.18    8.80
   4   5  -8  160.68    9.50
   4   5  -8  177.68    9.40
   3   5  -8   87.99    5.90
   3   5  -8   81.99    5.60
   3   5  -8   81.79    5.60
   2   5  -8   68.19    4.90
   2   5  -8   68.79    4.80
   1   5  -8   93.09    5.50
   1   5  -8   88.29    5.40
   0  -5   8   53.69    4.20
   0   5  -8   53.69    3.80
   0   5  -8   59.09    3.80
   1  -5   8   85.89    5.40
  -1   5  -8   81.19    4.80
  -1   5  -8   88.59    5.00
   2  -5   8   49.40    4.20
  -2   5  -8   60.39    3.60
  -2   5  -8   64.59    3.90
   3  -5   8   66.69    4.90
  -3   5  -8   78.29    4.60
   4  -5   8  178.98    9.70
   4  -5   8  192.18   10.00
  -4   5  -8  172.78    9.10
  -4   5  -8  175.78    9.20
   5  -5   8  210.38   11.20
   5  -5   8  211.18   11.70
  -5   5  -8  206.88   11.10
  -5   5  -8  206.68   10.60
   6  -5   8  222.58   12.10
   6  -5   8  207.78   12.00
  -6   5  -8  224.58   11.30
  -6   5  -8  221.08   11.10
   7  -5   8   11.60    3.00
   7  -5   8   11.40    3.00
  -7   5  -8    9.40    2.20
  -7   5  -8   10.50    2.10
   8  -5   8   55.59    5.80
   8  -5   8   57.79    5.70
   9  -5   8   39.50    7.10
   9  -5   8   38.80    5.60
  10  -5   8  104.09    8.80
  10  -5   8  107.19    9.10
  11  -5   8  214.98   14.00
  11  -5   8  220.28   14.40
  12  -5   8  316.87   18.70
  12  -5   8  297.37   18.20
  13  -5   8   -9.60    6.20
 -14  -5   7   51.49    7.20
  13   5  -7   97.69   10.30
  12   5  -7    8.90    6.10
  11   5  -7  303.87   17.90
  11   5  -7  332.37   19.20
  10   5  -7    5.00    3.70
  10   5  -7    0.50    3.60
  10   5  -7    7.40    4.10
   9   5  -7   17.60    3.80
   9   5  -7   20.10    4.50
   8   5  -7   16.90    3.70
   8   5  -7   19.50    3.80
   7   5  -7  261.17   13.60
   7   5  -7  233.98   13.00
   6   5  -7  477.95   23.00
   6   5  -7  457.75   23.30
   5   5  -7  151.88    9.20
   5   5  -7  158.38    9.00
   5   5  -7  164.28    8.60
   4   5  -7  523.85   25.20
   4   5  -7  504.05   25.00
   3   5  -7   86.79    5.30
   3   5  -7   80.09    5.50
   2   5  -7  997.20   47.50
   2   5  -7 1019.10   47.70
   1   5  -7   25.00    2.70
   1   5  -7   24.70    2.70
   0  -5   7  274.37   13.50
   0   5  -7  248.88   12.70
   1  -5   7   28.20    2.70
  -1   5  -7   23.40    1.90
  -1   5  -7   26.80    3.40
  -1   5  -7   23.90    2.40
   2  -5   7 1010.60   45.40
  -2   5  -7  926.61   44.80
  -2   5  -7  919.51   44.80
  -2   5  -7  979.30   45.10
   3  -5   7   85.29    5.30
   3  -5   7   92.39    5.50
  -3   5  -7   84.79    4.80
   4  -5   7  523.15   25.90
   4  -5   7  538.95   25.70
  -4   5  -7  535.15   25.30
  -4   5  -7  534.95   25.40
   5  -5   7  162.58    9.10
   5  -5   7  157.48    8.90
  -5   5  -7  155.78    8.40
  -5   5  -7  174.38    8.60
   6  -5   7  493.35   24.40
   6  -5   7  457.85   24.10
  -6   5  -7  504.15   23.70
  -6   5  -7  507.05   23.60
   7  -5   7  244.48   13.80
   7  -5   7  270.77   14.10
  -7   5  -7  265.07   13.30
  -7   5  -7  265.57   13.10
   8  -5   7   13.50    3.30
   8  -5   7   21.30    4.10
  -8   5  -7   14.00    2.70
   9  -5   7   17.70    3.90
   9  -5   7   20.80    4.40
  10  -5   7    8.20    4.10
  10  -5   7    6.70    3.70
  11  -5   7  330.97   18.70
  11  -5   7  334.57   19.20
  12  -5   7   12.80    5.80
  12  -5   7   10.50    6.70
  13  -5   7  129.29   16.00
  13  -5   7  111.79   10.30
 -14  -5   6   81.09   12.30
  13   5  -6  130.79   13.80
  12   5  -6  193.38   13.10
  11   5  -6   18.40    5.30
  11   5  -6   22.40    5.40
  10   5  -6  351.36   19.60
  10   5  -6  346.27   20.00
   9   5  -6   36.70    5.20
   9   5  -6   30.10    5.10
   8   5  -6   19.10    3.70
   7   5  -6  433.26   21.60
   7   5  -6  420.06   21.20
   6   5  -6   87.19    5.80
   6   5  -6   81.79    5.50
   6   5  -6   76.99    5.70
   5   5  -6  190.38   10.20
   5   5  -6  187.28   10.30
   4   5  -6  774.52   37.40
   4   5  -6  758.22   37.00
   4   5  -6  812.32   37.30
   3   5  -6  140.59    7.40
   3   5  -6  150.98    8.20
   3   5  -6  145.49    8.00
   2   5  -6  165.68    8.70
  -1  -5   6  909.61   41.90
   1   5  -6  903.71   41.90
   1   5  -6  849.12   41.70
   0  -5   6   59.09    3.80
   0   5  -6   50.49    3.70
   1  -5   6  827.12   40.00
  -1   5  -6  841.12   39.30
  -1   5  -6  845.42   39.30
  -1   5  -6  845.12   39.60
   2  -5   6  137.89    7.60
   2  -5   6  156.88    7.50
  -2   5  -6  156.48    7.40
  -2   5  -6  142.49    7.20
  -2   5  -6  129.49    7.00
   3  -5   6  146.19    7.70
   3  -5   6  140.89    7.50
  -3   5  -6  141.99    7.50
  -3   5  -6  139.39    7.20
   4  -5   6  862.31   41.30
  -4   5  -6  874.41   41.00
   5  -5   6  209.78   10.90
   5  -5   6  206.88   10.80
  -5   5  -6  201.28   10.30
  -5   5  -6  201.88   10.20
   6  -5   6   83.19    5.80
   6  -5   6   89.59    5.90
  -6   5  -6   86.59    5.10
  -6   5  -6   89.69    5.30
   7  -5   6  428.96   22.60
   7  -5   6  464.65   22.60
  -7   5  -6  449.26   21.90
  -7   5  -6  460.45   21.80
   8  -5   6   24.40    4.10
   8  -5   6   29.90    4.40
  -8   5  -6   28.00    3.40
   9  -5   6   35.50    5.00
   9  -5   6   37.20    4.90
  -9   5  -6   30.40    4.00
  10  -5   6  349.57   18.90
  10  -5   6  339.27   18.60
 -10   5  -6  342.07   18.30
  11  -5   6   20.50    5.40
  11  -5   6   25.50    5.70
  12  -5   6  215.28   13.60
  12  -5   6  200.68   14.40
  13  -5   6  166.78   13.00
  13  -5   6  134.39   15.00
  14  -5   6   47.60    9.50
  14  -5   6   35.90   12.60
 -14  -5   5   16.40    6.70
 -13  -5   5   71.89    7.10
  13   5  -5   44.70    8.20
  12   5  -5  204.68   17.60
  11   5  -5  136.69   10.20
  11   5  -5  166.08   11.30
  10   5  -5   48.70    6.40
  10   5  -5   39.10    5.90
   9   5  -5    0.70    3.10
   9   5  -5    6.70    3.20
   9   5  -5    7.60    3.20
   8   5  -5  367.86   19.30
   8   5  -5  374.96   19.00
   7   5  -5   75.09    5.50
   7   5  -5   81.69    5.90
   6   5  -5  275.17   14.10
   6   5  -5  273.07   14.00
   6   5  -5  279.77   14.30
   5   5  -5  165.88    9.30
   5   5  -5  170.18    9.20
   5   5  -5  168.38    8.90
   4   5  -5 2609.44  117.99
   4   5  -5 2502.85  118.39
   4   5  -5 2482.85  118.19
   3   5  -5  106.59    6.30
   3   5  -5  120.29    6.60
   3   5  -5  118.69    6.00
   2   5  -5  173.38    9.30
   2   5  -5  187.18    9.40
   2   5  -5  174.98    9.00
   1   5  -5   23.20    2.40
   1   5  -5   23.70    2.40
   0  -5   5  270.47   13.00
   0   5  -5  260.67   12.70
   0   5  -5  259.17   12.70
   0   5  -5  269.87   12.90
   1  -5   5   22.60    2.20
  -1   5  -5   19.80    1.80
  -1   5  -5   20.70    1.80
  -1   5  -5   19.20    2.10
   2  -5   5  172.48    8.70
   2  -5   5  178.08    9.10
  -2   5  -5  171.98    8.60
  -2   5  -5  171.58    8.60
   3  -5   5  113.89    6.00
   3  -5   5  110.89    6.20
  -3   5  -5  110.39    5.90
  -3   5  -5  112.09    5.80
   4  -5   5 2689.73  123.89
   4  -5   5 2677.53  124.19
  -4   5  -5 2592.44  123.69
  -4   5  -5 2666.03  123.59
   5  -5   5  189.78    9.70
   5  -5   5  172.88    9.40
  -5   5  -5  179.38    9.10
  -5   5  -5  170.68    8.80
   6  -5   5  288.77   14.80
   6  -5   5  293.07   14.60
  -6   5  -5  280.27   14.20
  -6   5  -5  282.87   13.80
   7  -5   5   86.79    6.10
  -7   5  -5   88.49    5.40
   8  -5   5  409.26   20.00
   8  -5   5  371.66   19.70
  -8   5  -5  373.76   19.00
   9  -5   5    6.90    2.90
   9  -5   5    7.10    3.30
  -9   5  -5    9.90    2.60
  10  -5   5   43.20    6.00
  10  -5   5   45.10    5.70
 -10   5  -5   40.00    5.00
  11  -5   5  153.88   10.60
  11  -5   5  159.88   11.10
 -11   5  -5  139.09   12.40
  12  -5   5  201.98   16.20
  12  -5   5  234.38   18.40
  13  -5   5   51.69    8.00
  13  -5   5   52.99    9.70
  14  -5   5   11.60    7.90
  14  -5   5   -9.10    6.90
 -14  -5   4   32.40    6.00
  14   5  -4   14.50    7.80
 -13  -5   4  354.26   19.00
  13   5  -4  346.97   20.20
  12   5  -4   38.60    7.40
  11   5  -4   52.99    8.90
  11   5  -4   64.79    6.90
  10   5  -4  111.09    8.70
  10   5  -4  129.49    8.90
   9   5  -4    2.10    3.00
   9   5  -4    5.10    3.00
   8   5  -4  451.85   22.20
   8   5  -4  426.96   22.30
   8   5  -4  447.36   23.60
   7   5  -4 2532.85  117.19
   7   5  -4 2443.86  116.59
   6   5  -4  225.18   11.70
   6   5  -4  218.98   11.90
   6   5  -4  232.18   11.70
   5   5  -4 1953.00   89.99
   5   5  -4 1910.81   89.89
   5   5  -4 1889.11   89.69
   4   5  -4  120.89    7.00
   4   5  -4  124.09    6.60
   4   5  -4  129.59    6.90
   3   5  -4   97.19    5.70
   3   5  -4   96.49    5.10
   2   5  -4   13.80    1.50
   2   5  -4   13.90    2.30
   2   5  -4   13.00    1.90
  -1  -5   4 1631.24   74.59
   1   5  -4 1550.94   74.49
   1   5  -4 1612.94   74.59
   0  -5   4    3.30    1.30
   0   5  -4    2.00    1.00
   0   5  -4    1.70    1.20
   0   5  -4    2.90    1.50
   1  -5   4 1465.75   70.79
   1  -5   4 1576.94   71.09
  -1   5  -4 1524.35   70.89
   2  -5   4   14.60    1.70
   2  -5   4   15.90    1.90
  -2   5  -4   14.50    1.80
  -2   5  -4   13.70    1.90
   3  -5   4   97.19    5.50
   3  -5   4  108.39    5.80
  -3   5  -4  107.19    5.50
  -3   5  -4  102.39    5.50
   4  -5   4  136.49    7.20
   4  -5   4  128.89    6.90
  -4   5  -4  126.89    6.70
   5  -5   4 1884.71   89.99
   5  -5   4 1986.10   90.29
  -5   5  -4 1903.81   89.49
  -5   5  -4 1914.71   89.79
   6  -5   4  221.78   11.80
   6  -5   4  227.58   12.10
  -6   5  -4  236.58   11.50
   7  -5   4 2318.57  113.29
   7  -5   4 2350.06  112.49
  -7   5  -4 2520.35  111.99
   8  -5   4  458.75   22.80
   8  -5   4  432.96   22.60
  -8   5  -4  453.35   22.00
   9  -5   4    6.70    2.90
   9  -5   4    8.30    2.80
  -9   5  -4   10.00    2.50
  10  -5   4  141.59   10.40
  10  -5   4  129.69    9.50
 -10   5  -4  119.59    7.90
  11  -5   4   71.89    7.80
  11  -5   4   47.60    6.80
 -11   5  -4   62.89    6.40
  12  -5   4   32.20    7.00
  12  -5   4   33.70    6.80
  13  -5   4  333.67   19.50
  13  -5   4  358.46   20.60
  14  -5   4   35.90    8.40
  14  -5   4    2.20   10.40
  14   5  -3   19.80    8.00
 -13  -5   3   54.29    6.80
  13   5  -3   44.10    8.40
  12   5  -3  327.07   18.80
  11   5  -3   31.80    6.30
  10   5  -3  180.48   11.70
  10   5  -3  209.08   12.00
   9   5  -3  140.29    9.40
   9   5  -3  155.58    9.40
   8   5  -3  578.64   27.40
   8   5  -3  555.94   27.20
   8   5  -3  518.05   27.10
   7   5  -3  117.19    7.10
   7   5  -3  116.59    7.30
   6   5  -3  430.96   21.70
   6   5  -3  440.46   21.50
   6   5  -3  452.95   21.60
   5   5  -3  109.89    6.20
   5   5  -3  108.69    6.40
   5   5  -3  111.19    6.40
   4   5  -3 2791.62  131.49
   4   5  -3 2830.42  131.29
   4   5  -3 2838.02  131.59
   3   5  -3  227.58   11.30
   3   5  -3  240.98   11.50
   3   5  -3  228.78   11.70
   2   5  -3 1323.47   59.59
   2   5  -3 1257.27   59.29
   2   5  -3 1240.98   59.89
  -1  -5   3  541.95   24.30
   1   5  -3  482.15   24.20
   1   5  -3  517.95   24.10
   0   5  -3 3409.06  158.28
   1  -5   3  525.05   24.00
   1  -5   3  489.15   23.80
  -1   5  -3  510.45   23.90
  -1   5  -3  502.55   23.90
   2  -5   3 1389.46   61.89
   2  -5   3 1289.17   61.59
  -2   5  -3 1298.27   61.59
  -2   5  -3 1308.57   61.49
   3  -5   3  234.48   11.60
   3  -5   3  254.77   11.90
  -3   5  -3  234.28   11.50
  -3   5  -3  225.08   11.30
   4  -5   3 2903.31  134.89
  -4   5  -3 2911.21  134.29
  -4   5  -3 2858.61  134.49
   5  -5   3  111.59    6.50
   5  -5   3  118.69    6.80
  -5   5  -3  118.59    6.20
   6  -5   3  440.06   22.40
   6  -5   3  476.65   22.70
  -6   5  -3  458.05   22.00
   7  -5   3  119.69    7.50
   7  -5   3  115.09    7.30
  -7   5  -3  126.09    6.80
   8  -5   3  562.64   27.10
   8  -5   3  515.45   26.70
  -8   5  -3  543.85   26.20
   9  -5   3  172.18   10.30
   9  -5   3  159.48   10.00
  -9   5  -3  167.88    9.30
  10  -5   3  188.98   11.60
 -10   5  -3  192.18   10.80
  11  -5   3   32.70    6.90
 -11   5  -3   35.10    5.10
  12  -5   3  291.07   18.10
  12  -5   3  342.47   18.90
 -12   5  -3  322.87   17.30
  13  -5   3   32.80    7.80
  13  -5   3   22.50    6.40
  14  -5   3   10.10    6.70
  14  -5   3   39.70    8.50
  14   5  -2    9.50    7.50
 -13  -5   2  267.27   15.40
  13   5  -2  272.07   16.90
  12   5  -2  500.55   26.50
  11   5  -2   81.19    8.00
  10   5  -2   52.69    6.40
  10   5  -2   74.79    6.40
   9   5  -2    4.00    1.90
   9   5  -2    0.90    2.90
   8   5  -2  106.59    7.10
   8   5  -2  113.19    7.10
   8   5  -2  102.79    6.50
   7   5  -2 1314.77   64.19
   7   5  -2 1349.66   64.19
   7   5  -2 1409.56   64.29
   6   5  -2 1320.47   63.59
   6   5  -2 1373.56   63.89
   6   5  -2 1368.06   63.79
   5   5  -2 1353.26   62.79
   5   5  -2 1323.47   62.79
   5   5  -2 1325.37   62.59
   4   5  -2  102.29    6.10
   4   5  -2  110.49    6.00
   4   5  -2  121.49    6.40
   3   5  -2  429.56   20.60
   3   5  -2  438.36   20.80
   2   5  -2 1111.19   51.09
   2   5  -2 1080.89   51.49
   0  -5   2    6.50    1.10
   0   5  -2    8.30    1.80
   0   5  -2    4.90    1.00
   2  -5   2 1092.59   49.40
  -2   5  -2 1021.90   49.30
   3  -5   2  424.36   20.60
  -3   5  -2  438.76   20.50
   4  -5   2  122.49    6.50
  -4   5  -2  109.99    6.00
   5  -5   2 1391.66   65.29
  -5   5  -2 1383.66   65.09
   6  -5   2 1388.86   65.99
  -6   5  -2 1406.66   65.59
   7  -5   2 1317.37   62.59
  -7   5  -2 1322.17   62.09
   8  -5   2  108.49    7.10
   8  -5   2  104.89    7.20
  -8   5  -2  108.59    6.50
   9  -5   2    5.40    2.70
   9  -5   2    3.60    2.70
  -9   5  -2    4.20    2.30
  10  -5   2   78.79    7.10
  10  -5   2   86.79    7.10
 -10   5  -2   75.59    6.10
  11  -5   2   86.39    8.50
 -11   5  -2   79.99    6.80
  12  -5   2  478.65   26.70
  12  -5   2  539.55   27.20
 -12   5  -2  497.75   25.60
  13  -5   2  270.67   16.70
  13  -5   2  239.78   15.60
 -13   5  -2  256.37   15.10
  14  -5   2   23.20    7.60
  14  -5   2   -4.90    6.60
 -13  -5   1  148.89   10.70
  13   5  -1  160.88   12.20
 -12  -5   1   89.99    7.50
  12   5  -1   97.09    9.50
  11   5  -1   38.20    6.60
  10   5  -1   23.10    4.30
  10   5  -1   15.40    3.80
   9   5  -1  113.19    7.70
   9   5  -1  121.19    6.90
   9   5  -1  111.79    7.70
   8   5  -1  182.98   10.40
   8   5  -1  187.98   10.20
   8   5  -1  174.68    9.70
   7   5  -1 1786.12   79.49
   7   5  -1 1582.74   79.29
   7   5  -1 1689.63   79.49
   6   5  -1  428.56   20.50
   6   5  -1  384.46   20.20
   6   5  -1  433.66   20.70
   6   5  -1  433.86   20.60
   5   5  -1  172.48    8.60
   5   5  -1  157.18    8.40
   5   5  -1  158.18    8.50
   5   5  -1  155.08    8.50
   4   5  -1   66.59    4.30
   4   5  -1   71.59    4.30
   4   5  -1   78.99    4.50
   4   5  -1   73.99    4.40
   3   5  -1    9.40    1.60
   3   5  -1    8.40    1.60
   2   5  -1 2322.37  110.79
   2   5  -1 2445.36  110.49
   2   5  -1 2363.56  110.59
   1   5  -1  947.41   44.00
   1   5  -1  982.40   44.20
   1   5  -1  898.91   44.30
   0   5  -1 1949.60   88.59
   0   5  -1 1859.11   88.59
  -1   5  -1  901.21   43.10
  -1   5  -1  940.51   43.00
  -1   5  -1  922.51   43.00
   2  -5   1 2371.26  110.29
   3  -5   1    8.30    1.30
   3  -5   1    8.30    1.60
  -3   5  -1    7.10    1.20
   4  -5   1   68.69    3.90
   4  -5   1   78.89    4.60
  -4   5  -1   73.89    4.10
   5  -5   1  159.68    8.50
   5  -5   1  159.58    8.10
   6  -5   1  396.96   20.40
   6  -5   1  437.16   21.00
  -6   5  -1  439.46   20.50
   7  -5   1 1530.05   74.59
  -7   5  -1 1628.64   74.19
   8  -5   1  172.08   10.10
  -8   5  -1  186.68   11.30
   9  -5   1  122.59    8.10
   9  -5   1  129.49    8.30
  -9   5  -1  114.99    7.30
  10  -5   1   30.60    4.90
  10  -5   1   25.90    4.70
 -10   5  -1   22.90    3.60
  11  -5   1   43.10    7.10
 -11   5  -1   34.10    5.40
  12  -5   1   97.49    9.70
 -12   5  -1   88.69    7.80
  13  -5   1  176.38   13.10
  13  -5   1  150.58   11.90
 -13   5  -1  171.78   11.20
  14  -5   1    4.40    7.10
  15  -5   1  -12.30    7.30
  14   5   0   -0.10    7.30
  13   5   0  -10.20    5.80
 -12  -5   0  870.71   43.30
  12   5   0  916.41   44.70
  11   5   0    8.20    4.50
  10   5   0  115.19    8.60
   9   5   0   -0.70    1.70
   8   5   0   39.50    3.70
   8   5   0   46.80    4.40
   8   5   0   51.59    4.40
   7   5   0    2.60    2.00
   7   5   0    3.70    2.40
   6   5   0 4213.48  188.58
   6   5   0 3980.00  188.08
   6   5   0 3914.81  187.78
   5   5   0    0.60    1.50
   5   5   0    0.70    1.10
   5   5   0    1.20    1.50
   4   5   0  751.12   36.30
   4   5   0  772.42   36.20
   4   5   0  791.42   36.30
   4   5   0  752.42   35.90
   3   5   0    1.90    1.40
   3   5   0    0.00    1.50
   3   5   0    2.00    1.40
   2   5   0 2553.64  120.09
   2   5   0 2609.94  119.99
   2   5   0 2570.64  119.79
   1   5   0    0.10    0.80
   1   5   0    0.80    0.70
   1   5   0    1.40    1.30
   0   5   0    7.50    1.40
   0   5   0    7.50    1.10
   0   5   0    6.00    1.20
  -1   5   0    1.50    0.70
  -1   5   0    0.80    1.00
  -1   5   0    1.10    0.80
   2  -5   0 2644.84  116.09
  -2   5   0 2490.75  115.99
  -2   5   0 2356.06  116.09
   3  -5   0    0.40    1.20
   3  -5   0    0.40    1.10
  -3   5   0    1.00    1.10
  -3   5   0    0.60    1.00
   4  -5   0  740.83   34.80
   5  -5   0    2.80    1.40
   5  -5   0    1.20    1.40
  -5   5   0    1.70    1.20
   6  -5   0 3782.62  180.68
   6  -5   0 3912.41  180.28
  -6   5   0 3925.51  180.28
   7  -5   0    4.00    2.00
   7  -5   0    8.00    2.40
  -7   5   0    4.70    1.70
   8  -5   0   40.00    4.30
  -8   5   0   51.49    4.00
   9  -5   0    1.80    2.50
  -9   5   0   -0.70    1.80
  10  -5   0  102.09    8.20
  10  -5   0  118.09    8.20
 -10   5   0  103.49    7.30
  11  -5   0    7.00    4.40
  11  -5   0   -2.50    3.90
 -11   5   0    3.80    3.40
  12  -5   0  799.72   42.60
  12  -5   0  898.71   43.10
 -12   5   0  865.11   41.70
  13  -5   0    1.80    6.80
 -13   5   0    1.60    4.00
  14  -5   0   12.20    6.80
 -14   5   0    4.20    5.70
  13   5   1  164.68   12.90
  12   5   1   98.69    9.80
  11   5   1   48.60    7.30
  10   5   1   25.00    4.80
   9   5   1  114.49    6.90
   9   5   1  132.99    9.60
   9   5   1   99.29    7.60
   8   5   1  159.58    9.90
   8   5   1  176.18    9.50
   8   5   1  191.78    9.80
   7   5   1 1798.92   79.19
   7   5   1 1542.05   79.09
   7   5   1 1700.43   78.79
   6   5   1  442.06   21.10
   6   5   1  429.36   21.00
   6   5   1  419.66   20.70
   5   5   1  164.78    8.40
   5   5   1  173.18    8.80
   5   5   1  162.28    8.80
   5   5   1  168.28    9.10
   4   5   1   72.89    4.00
   4   5   1   77.39    4.50
   4   5   1   81.79    4.50
   4   5   1   67.99    4.40
   3   5   1    8.30    1.90
   3   5   1    8.40    2.00
   3   5   1   10.90    2.00
   3   5   1    9.50    1.40
   2   5   1 2483.35  116.39
   2   5   1 2481.85  115.99
   2   5   1 2542.75  116.29
   2   5   1 2486.85  116.49
   1   5   1  904.41   44.60
   1   5   1 1009.60   44.80
  -1   5   1  982.50   44.10
  -1   5   1  943.61   44.00
  -1   5   1  904.01   44.10
  -2   5   1 2455.55  105.69
  -2   5   1 2091.79  105.79
   3  -5  -1    9.70    1.60
  -3   5   1    6.90    1.20
   4  -5  -1   78.29    4.60
   4  -5  -1   70.89    4.20
  -4   5   1   75.89    4.20
   5  -5  -1  161.18    8.70
   5  -5  -1  165.78    8.40
   6  -5  -1  425.26   21.10
   6  -5  -1  442.96   21.40
  -6   5   1  434.26   20.90
   7  -5  -1 1649.54   75.29
   7  -5  -1 1541.15   75.59
  -7   5   1 1611.94   75.19
   8  -5  -1  172.18   10.30
   8  -5  -1  186.78   10.00
  -8   5   1  185.68    9.80
   9  -5  -1  125.79    8.50
  -9   5   1  131.19    7.80
  10  -5  -1   33.40    5.40
 -10   5   1   20.90    3.90
  11  -5  -1   19.10    5.40
 -11   5   1   20.70    4.30
  12  -5  -1  100.89    9.90
 -12   5   1   95.59    8.10
  13  -5  -1  148.79   11.60
  13  -5  -1  166.78   13.00
 -13   5   1  166.08   10.90
  14  -5  -1   -7.60    6.80
 -14   5   1   -4.80    5.50
  15  -5  -1   -7.20    7.30
  14   5   2   18.50    8.00
  13   5   2  294.97   18.10
  12   5   2  566.54   29.90
 -11  -5  -2   61.29    8.00
  11   5   2   96.49    8.50
 -10  -5  -2   60.79    5.60
  10   5   2   81.49    8.80
  10   5   2   85.79    7.20
   9   5   2    3.40    2.10
   9   5   2    6.90    3.00
   8   5   2  115.59    7.20
   8   5   2  129.59    7.80
   8   5   2  118.59    7.10
   7   5   2 1369.66   65.19
   7   5   2 1367.06   65.09
   7   5   2 1395.16   64.99
   6   5   2 1450.35   67.59
   6   5   2 1439.56   67.49
   6   5   2 1412.06   67.29
   5   5   2 1373.46   65.49
   5   5   2 1421.66   65.89
   5   5   2 1406.76   65.79
   4   5   2  103.79    5.80
   4   5   2  100.99    6.00
   4   5   2  124.79    6.20
   4   5   2  117.49    6.20
   3   5   2  471.55   22.30
   3   5   2  466.95   22.30
   3   5   2  454.95   22.40
   3   5   2  475.95   22.10
   2   5   2 1189.18   56.19
   2   5   2 1218.78   56.49
   0   5   2    7.20    1.60
   0   5   2    7.70    1.20
   0   5   2    8.60    1.40
   2  -5  -2 1206.38   54.79
   2  -5  -2 1163.28   54.59
  -2   5   2 1168.48   54.79
  -2   5   2 1158.18   54.79
   3  -5  -2  471.35   22.40
   4  -5  -2  103.69    5.70
   5  -5  -2 1374.16   63.59
   5  -5  -2 1326.07   63.39
   6  -5  -2 1387.86   64.59
   6  -5  -2 1355.96   64.89
   7  -5  -2 1376.36   64.19
   7  -5  -2 1343.67   64.59
   8  -5  -2  117.49    7.20
   8  -5  -2  117.69    7.60
  -8   5   2  111.89    6.90
   9  -5  -2    3.90    2.80
   9  -5  -2    2.20    2.40
  -9   5   2    0.80    2.20
  10  -5  -2   93.79    7.60
 -10   5   2   72.69    6.50
  11  -5  -2   71.99    7.60
 -11   5   2   67.19    7.10
  12  -5  -2  467.75   26.70
  12  -5  -2  544.65   27.20
 -12   5   2  489.85   25.60
  13  -5  -2  238.58   15.90
  13  -5  -2  272.77   16.90
 -13   5   2  266.57   15.20
  14  -5  -2   20.20    7.60
 -14   5   2   14.00    5.70
  15  -5  -2   -5.90    7.50
  14   5   3   33.80    8.50
  13   5   3   72.29    9.90
  12   5   3  381.56   21.70
  11   5   3   44.60    7.50
  10   5   3  183.88   11.60
  10   5   3  239.48   13.80
  -9  -5  -3  140.89    8.80
   9   5   3  177.88   10.20
   9   5   3  169.68    9.40
   8   5   3  569.74   29.30
   8   5   3  592.34   28.80
   8   5   3  623.14   28.80
   7   5   3  131.39    7.50
   7   5   3  136.39    8.00
   6   5   3  511.25   23.90
   6   5   3  481.95   23.70
   6   5   3  484.35   24.10
   5   5   3  124.89    7.20
   5   5   3  132.09    7.00
   5   5   3  130.29    7.10
   4   5   3 3061.79  141.89
   4   5   3 3094.49  141.89
   4   5   3 2978.00  141.69
   3   5   3  257.27   13.00
   3   5   3  248.08   12.80
   3   5   3  263.77   12.70
   3   5   3  273.67   12.80
   2   5   3 1430.26   69.39
   2   5   3 1506.45   69.19
   2   5   3 1508.95   69.29
   1   5   3  538.35   26.20
   1   5   3  581.34   26.00
   1   5   3  532.35   26.20
   1  -5  -3  500.55   24.10
  -1   5   3  517.45   24.20
  -1   5   3  526.55   24.40
   2  -5  -3 1474.15   67.09
   2  -5  -3 1400.56   66.89
   3  -5  -3  254.37   12.50
   4  -5  -3 3064.99  142.79
   5  -5  -3  126.59    7.20
   5  -5  -3  117.89    7.00
   6  -5  -3  482.85   23.10
   6  -5  -3  463.85   23.30
   7  -5  -3  128.59    7.50
   7  -5  -3  125.49    7.80
   8  -5  -3  536.15   26.40
   8  -5  -3  534.85   26.80
   9  -5  -3  156.98    9.60
   9  -5  -3  178.38   10.50
  -9   5   3  160.88    9.50
  10  -5  -3  187.08   11.20
 -10   5   3  195.48   11.40
  12  -5  -3  357.96   19.20
  12  -5  -3  286.87   18.50
 -12   5   3  307.47   17.50
  13  -5  -3   47.10    9.30
 -13   5   3   40.60    7.00
  14  -5  -3   44.00    9.10
 -14   5   3   24.30    6.30
  13   5   4  394.26   22.60
  12   5   4   68.09    9.30
 -11  -5  -4   88.99    6.80
  11   5   4   84.39    9.00
  10   5   4  115.79    8.50
  10   5   4  143.59    9.70
   9   5   4   13.10    3.10
   9   5   4   10.30    3.30
  -8  -5  -4  426.76   22.20
   8   5   4  475.75   22.80
   8   5   4  500.25   23.50
   8   5   4  446.16   22.40
   7   5   4 2622.74  122.09
   7   5   4 2597.64  122.19
   6   5   4  258.57   12.90
   6   5   4  241.28   12.50
   6   5   4  238.18   12.40
   5   5   4 2002.30   96.69
   5   5   4 2068.39   96.39
   5   5   4 2117.29   96.39
   4   5   4  148.29    7.60
   4   5   4  145.69    7.60
   4   5   4  137.89    7.80
   3   5   4  116.79    6.10
   3   5   4  109.89    6.30
   3   5   4  109.49    6.00
   2   5   4   17.60    2.30
   2   5   4   20.50    1.90
   1   5   4 1799.92   82.59
   1   5   4 1741.63   82.59
   0  -5  -4    1.40    1.10
   0   5   4    2.00    1.10
   0   5   4    3.00    0.90
   1  -5  -4 1602.64   74.59
   2  -5  -4   18.00    2.00
   2  -5  -4   17.40    1.80
   3  -5  -4  115.49    6.20
   3  -5  -4  111.09    5.80
   4  -5  -4  142.59    7.70
   5  -5  -4 1985.50   92.99
   6  -5  -4  224.48   12.10
   6  -5  -4  243.58   12.50
   7  -5  -4 2762.52  123.09
   7  -5  -4 2445.56  121.99
   8  -5  -4  447.26   22.50
   8  -5  -4  446.56   22.80
   9  -5  -4   11.00    3.00
   9  -5  -4    8.80    3.30
  10  -5  -4  138.59    9.70
  10  -5  -4  129.49    9.20
 -10   5   4  119.79    9.00
  11  -5  -4   78.49    8.40
 -11   5   4   69.79    7.10
  12  -5  -4   31.90    6.60
 -12   5   4   25.20    5.20
  13  -5  -4  374.86   20.80
  13  -5  -4  310.17   19.80
 -13   5   4  354.26   19.10
  14  -5  -4   42.90    8.80
 -14   5   4   36.10    6.30
  12   5   5  245.48   17.30
 -11  -5  -5  175.98   10.30
  11   5   5  170.38   12.40
 -10  -5  -5   47.80    4.90
  10   5   5   46.90    6.70
  10   5   5   34.10    5.80
   9   5   5    9.50    3.60
   9   5   5    7.90    3.00
   8   5   5  400.56   21.40
   8   5   5  435.56   21.00
   7   5   5  115.29    7.40
   7   5   5   95.89    7.00
   7   5   5  104.19    6.70
   6   5   5  299.77   15.40
   6   5   5  295.57   14.80
   6   5   5  304.47   15.20
   5   5   5  205.08   10.10
   5   5   5  190.08   10.50
   4   5   5 2733.53  130.09
   4   5   5 2799.62  129.99
   4   5   5 2824.72  129.89
   3   5   5  122.89    6.80
   3   5   5  122.09    6.50
   2   5   5  189.38    9.60
   2   5   5  188.08    9.40
  -1  -5  -5   18.20    1.80
   1   5   5   24.60    1.90
   1   5   5   22.40    2.40
   0  -5  -5  254.97   13.00
   0   5   5  286.17   13.10
   0   5   5  269.37   12.80
   1  -5  -5   21.60    2.00
   2  -5  -5  188.88   10.70
   2  -5  -5  190.28    9.30
   3  -5  -5  123.99    6.50
   3  -5  -5  124.59    6.80
   4  -5  -5 2782.42  127.89
   4  -5  -5 2694.13  127.49
   5  -5  -5  197.08   10.50
   6  -5  -5  291.17   15.10
   6  -5  -5  289.17   15.00
   7  -5  -5   82.39    6.30
   7  -5  -5   86.89    6.10
   8  -5  -5  373.46   19.80
   8  -5  -5  381.56   19.40
   9  -5  -5    8.20    3.50
   9  -5  -5    6.90    3.00
  10  -5  -5   37.60    5.40
  10  -5  -5   51.29    6.70
 -10   5   5   43.30    5.40
  11  -5  -5  169.68   11.00
  11  -5  -5  157.48   12.00
 -11   5   5  157.98   10.60
  12  -5  -5  238.78   17.00
 -12   5   5  206.58   15.60
  13  -5  -5   58.69    8.60
  13  -5  -5   70.79    9.70
 -13   5   5   68.49    7.90
  14  -5  -5   12.80    7.70
 -14   5   5    9.60    5.70
 -11  -5  -6   26.60    5.60
  11   5   6   29.80    6.80
 -10  -5  -6  381.96   18.60
  10   5   6  330.17   19.20
  10   5   6  376.06   20.10
  -9  -5  -6   41.60    4.40
   9   5   6   27.80    5.10
   9   5   6   40.40    6.00
  -8  -5  -6   38.90    4.10
   8   5   6   37.40    4.90
   8   5   6   39.30    5.30
   7   5   6  500.85   24.10
   7   5   6  470.45   24.30
   6   5   6   95.49    6.70
   6   5   6   94.79    5.70
   6   5   6  105.09    6.50
   5   5   6  224.48   11.20
   5   5   6  216.48   11.90
   5   5   6  228.48   11.80
   4   5   6  932.71   43.50
   4   5   6  913.81   44.10
   3   5   6  153.18    8.50
   3   5   6  168.98    8.70
  -2  -5  -6  151.48    7.60
   2   5   6  147.79    8.00
  -1  -5  -6  869.91   40.80
   0  -5  -6   44.40    2.90
   0   5   6   48.10    2.70
   1  -5  -6  852.41   40.00
   2  -5  -6  145.09    8.00
   2  -5  -6  164.38    7.90
   3  -5  -6  152.58    8.20
   3  -5  -6  152.98    7.90
   4  -5  -6  891.51   41.60
   4  -5  -6  854.91   41.20
   5  -5  -6  209.78   11.30
   6  -5  -6   78.19    6.00
   6  -5  -6   90.29    6.00
   7  -5  -6  456.25   23.10
   7  -5  -6  452.25   22.90
   8  -5  -6   30.60    4.70
   8  -5  -6   29.90    4.80
   9  -5  -6   34.90    5.20
   9  -5  -6   42.30    5.70
  10  -5  -6  367.16   20.10
  10  -5  -6  347.27   19.40
 -10   5   6  356.06   18.80
  11  -5  -6   25.50    5.50
  11  -5  -6   24.70    6.20
 -11   5   6   22.20    4.90
  12  -5  -6  214.58   15.00
 -12   5   6  213.08   13.60
  13  -5  -6  175.38   13.40
  13  -5  -6  161.78   12.60
 -13   5   6  177.18   11.90
  14  -5  -6   69.19    9.80
 -14   5   6   61.39    7.90
 -11  -5  -7  354.16   18.80
 -10  -5  -7   11.20    3.40
  10   5   7    9.60    4.90
  -9  -5  -7   21.30    4.20
   9   5   7   19.60    4.40
   9   5   7   23.80    5.50
  -8  -5  -7   21.40    3.80
   8   5   7   18.20    3.90
   8   5   7   17.00    4.10
  -7  -5  -7  277.27   13.90
   7   5   7  247.68   13.50
   7   5   7  276.17   14.80
   7   5   7  290.57   14.70
  -6  -5  -7  508.95   24.90
   6   5   7  524.45   25.50
   6   5   7  513.95   24.80
  -5  -5  -7  166.18    9.50
   5   5   7  183.38   10.20
   5   5   7  200.98    9.90
  -4  -5  -7  534.95   26.90
   4   5   7  578.64   27.20
   4   5   7  579.14   27.40
  -3  -5  -7   81.99    5.30
   3   5   7  104.49    5.40
   3   5   7   99.49    5.90
  -2  -5  -7 1000.90   49.50
   2   5   7 1079.29   49.60
   2   5   7 1082.39   49.99
  -1  -5  -7   23.00    2.20
   1   5   7   28.50    2.30
   0  -5  -7  249.38   12.20
   1  -5  -7   24.80    2.30
   2  -5  -7 1024.70   48.20
   2  -5  -7 1027.70   48.40
   3  -5  -7   89.19    5.40
   3  -5  -7   92.79    5.60
   4  -5  -7  556.64   26.80
   4  -5  -7  557.54   27.10
   5  -5  -7  177.58   10.10
   6  -5  -7  413.86   23.30
   7  -5  -7  243.28   13.60
   7  -5  -7  244.58   13.50
   8  -5  -7   24.90    4.80
   8  -5  -7   13.40    3.50
   9  -5  -7   17.30    4.20
   9  -5  -7   18.50    4.30
  10  -5  -7    4.30    3.70
  10  -5  -7    3.70    4.40
 -10   5   7    3.60    3.60
  11  -5  -7  336.27   19.20
  11  -5  -7  339.67   19.80
 -11   5   7  325.77   18.30
  12  -5  -7   22.50    7.60
  13  -5  -7  109.09   15.20
 -13   5   7  145.99   15.60
  14  -5  -7   54.39    9.50
 -14   5   7   43.30    7.70
 -11  -5  -8  190.08   12.00
 -10  -5  -8  121.19    8.40
  10   5   8   99.49    9.00
  -9  -5  -8   43.10    5.10
   9   5   8   38.20    6.10
  -8  -5  -8   55.69    4.90
   8   5   8   51.89    6.00
  -7  -5  -8   12.60    2.60
   7   5   8   12.80    3.30
  -6  -5  -8  227.18   12.10
   6   5   8  238.98   12.80
  -5  -5  -8  212.88   11.50
   5   5   8  230.98   12.20
   5   5   8  230.38   11.40
  -4  -5  -8  175.98    9.70
   4   5   8  198.68    9.80
   4   5   8  190.38   10.40
  -3  -5  -8   71.19    4.60
   3   5   8   73.09    5.30
   3   5   8   78.69    4.70
  -2  -5  -8   52.69    3.60
   2   5   8   53.09    4.30
  -1  -5  -8   91.59    5.10
   1   5   8   86.09    5.60
   0  -5  -8   61.49    4.00
   1  -5  -8   89.29    5.10
   2  -5  -8   57.29    3.80
   2  -5  -8   60.09    4.20
   3  -5  -8   92.89    5.30
   3  -5  -8   67.89    5.20
   4  -5  -8  176.18    9.70
   4  -5  -8  185.88   10.10
   5  -5  -8  215.48   11.80
   5  -5  -8  209.38   11.20
   6  -5  -8  228.98   12.80
   7  -5  -8   10.70    3.30
   7  -5  -8   10.70    3.30
   8  -5  -8   55.49    6.30
   8  -5  -8   48.80    6.00
   9  -5  -8   39.50    6.40
   9  -5  -8   35.00    7.00
  10  -5  -8  102.49    9.20
  10  -5  -8  112.19    9.70
 -10   5   8   93.19    8.10
  11  -5  -8  213.98   14.30
  11  -5  -8  222.68   14.80
 -11   5   8  198.68   13.30
  12  -5  -8  275.27   18.20
  12  -5  -8  284.57   18.00
 -12   5   8  302.97   17.00
  13  -5  -8    0.20    7.20
 -13   5   8    4.10    5.20
  14  -5  -8   -3.70    7.10
 -14   5   8    1.40    5.10
 -11  -5  -9  228.38   14.00
 -10  -5  -9   77.59    7.40
  10   5   9   72.79    8.00
  -9  -5  -9  125.19    8.40
   9   5   9  110.29   13.20
  -8  -5  -9   83.39    6.10
   8   5   9   72.59    7.10
  -7  -5  -9   87.59    6.20
   7   5   9   94.59    7.30
  -6  -5  -9  735.03   34.50
   6   5   9  698.73   35.00
  -5  -5  -9   69.59    5.00
   5   5   9   73.99    5.90
  -4  -5  -9   66.59    4.50
   4   5   9   61.79    5.20
  -3  -5  -9   76.19    4.90
   3   5   9   74.29    5.40
   2   5   9    7.80    2.40
  -1  -5  -9  120.19    7.00
   1   5   9  136.59    7.70
   0  -5  -9 4108.19  191.18
   1  -5  -9  129.29    7.00
   2  -5  -9    9.00    2.10
   3  -5  -9   76.29    5.30
   3  -5  -9   76.59    5.20
   4  -5  -9   75.29    5.40
   5  -5  -9   71.29    5.80
   5  -5  -9   63.69    5.10
   6  -5  -9  630.54   31.30
   7  -5  -9   68.89    6.50
   7  -5  -9   75.39    6.50
   8  -5  -9   79.99    7.60
   8  -5  -9   78.99    7.50
   9  -5  -9  124.59    9.80
   9  -5  -9  111.59    9.60
  10  -5  -9   76.09    9.00
  10  -5  -9   79.59    8.80
 -10   5   9   65.69    7.70
  11  -5  -9  223.88   15.00
  11  -5  -9  224.28   15.10
 -11   5   9  193.78   13.60
  12  -5  -9   56.89    9.70
  12  -5  -9   55.09    9.50
 -12   5   9   55.69    8.10
  13  -5  -9   62.59    9.70
 -13   5   9   83.29    8.70
 -11  -5 -10  131.59   13.60
 -10  -5 -10    4.60    4.20
  10   5  10    9.40    5.00
  -9  -5 -10   13.10    3.90
   9   5  10   19.10    5.10
  -8  -5 -10   36.30    5.30
   8   5  10   36.10    6.00
  -7  -5 -10  211.38   11.50
   7   5  10  204.28   12.30
  -6  -5 -10   60.79    4.90
   6   5  10   49.10    5.60
  -5  -5 -10  449.26   22.10
   5   5  10  446.86   22.60
  -4  -5 -10    2.40    2.00
  -3  -5 -10   35.60    3.60
   3   5  10   32.30    4.10
  -2  -5 -10   47.10    3.70
   2   5  10   41.80    4.40
  -1  -5 -10 1551.34   76.19
   1   5  10 1702.33   76.89
   1  -5 -10 1548.74   72.69
   1  -5 -10 1544.15   72.59
   2  -5 -10   44.70    4.00
   2  -5 -10   49.70    3.70
   3  -5 -10   44.30    4.00
   3  -5 -10   29.10    4.00
   4  -5 -10    3.60    2.60
   4  -5 -10    4.40    2.20
   5  -5 -10  402.16   20.80
   5  -5 -10  429.46   21.40
   6  -5 -10   49.60    5.80
   7  -5 -10  180.68   11.30
   7  -5 -10  176.28   11.30
   8  -5 -10   22.30    4.90
   8  -5 -10   36.40    6.70
   9  -5 -10   15.40    5.40
   9  -5 -10   17.00    5.40
  10  -5 -10    8.30    5.90
  10  -5 -10    7.80    5.30
  11  -5 -10  177.28   14.10
  11  -5 -10  195.48   14.20
 -11   5  10  190.78   12.80
  12  -5 -10  134.59   16.10
 -12   5  10  169.28   11.80
  13  -5 -10   53.59   10.10
 -13   5  10   57.29    7.80
  10   5  11   61.99   11.70
  -9  -5 -11   77.49    7.40
   9   5  11   84.09    8.20
  -8  -5 -11  200.58   11.80
   8   5  11  204.18   12.60
  -7  -5 -11   63.09    5.60
   7   5  11   58.29    6.50
  -6  -5 -11  688.63   33.60
   6   5  11  697.03   34.20
  -5  -5 -11   85.19    6.20
   5   5  11   94.29    6.80
   4   5  11    7.20    2.70
  -3  -5 -11   26.10    3.40
   3   5  11   17.30    3.90
  -2  -5 -11  218.38   11.80
   2   5  11  240.48   12.70
   0  -5 -11 3697.53  172.38
   1  -5 -11  422.16   21.10
   1  -5 -11  442.96   22.90
   2  -5 -11  203.88   10.60
   2  -5 -11  190.38   10.30
   3  -5 -11   30.40    3.80
   3  -5 -11   21.30    3.50
   4  -5 -11    9.00    3.00
   5  -5 -11   87.79    7.00
   5  -5 -11   84.99    6.30
   6  -5 -11  652.63   32.70
   7  -5 -11   53.59    7.20
   7  -5 -11   49.70    6.10
   8  -5 -11  180.68   12.40
   8  -5 -11  177.78   12.30
   9  -5 -11   78.69    8.70
   9  -5 -11   74.19    9.30
  10  -5 -11   53.69   15.30
  10  -5 -11   59.19   11.80
 -10   5  11   46.40    9.80
  11  -5 -11   38.90    8.60
  11  -5 -11   46.60    8.90
 -11   5  11   41.90    7.70
  12  -5 -11   98.29   10.50
  12  -5 -11  106.89   11.50
 -12   5  11  104.99    9.70
  13  -5 -11    6.70    7.60
 -13   5  11   15.30    5.70
 -10  -5 -12   50.19    6.60
  10   5  12   62.89    7.60
  -9  -5 -12    4.50    4.30
   9   5  12    9.40    5.00
  -8  -5 -12  190.78   11.40
   8   5  12  183.38   12.10
  -7  -5 -12  448.36   22.50
   7   5  12  441.16   23.40
  -6  -5 -12   83.49    6.40
   6   5  12   82.09    7.10
  -5  -5 -12  400.96   20.40
   5   5  12  412.96   21.10
  -4  -5 -12   61.29    5.20
   4   5  12   64.39    5.90
  -2  -5 -12   41.30    3.80
   2   5  12   36.40    4.80
  -1  -5 -12  609.84   29.40
   0  -5 -12   68.49    4.80
   1  -5 -12  562.84   27.50
   1  -5 -12  575.14   27.70
   2  -5 -12   43.80    4.10
   2  -5 -12   37.30    4.10
   3  -5 -12  227.48   12.30
   4  -5 -12   67.69    6.00
   4  -5 -12   61.19    5.40
   5  -5 -12  379.66   20.00
   5  -5 -12  397.76   20.50
   6  -5 -12   71.69    7.10
   7  -5 -12  405.06   22.20
   7  -5 -12  422.16   22.40
   8  -5 -12  190.58   13.00
   8  -5 -12  169.98   12.60
   9  -5 -12   11.50    5.60
   9  -5 -12    8.60    6.30
  -9   5  12    5.80    4.20
  10  -5 -12   57.99    8.80
  10  -5 -12   64.49    9.80
 -10   5  12   39.50    7.70
  11  -5 -12   67.89   10.30
  11  -5 -12   58.89   10.50
 -11   5  12   67.29    8.30
  12  -5 -12   22.30    7.30
  12  -5 -12   14.50    8.10
 -12   5  12   12.00    5.70
  -9  -5 -13   -4.40    4.30
   9   5  13    6.60    5.60
  -8  -5 -13  155.08   10.60
   8   5  13  170.28   11.60
  -7  -5 -13   51.09    6.20
   7   5  13   39.30    6.80
  -6  -5 -13  272.77   14.20
   6   5  13  245.98   14.80
  -5  -5 -13  154.08    9.60
   5   5  13  172.48   10.70
  -4  -5 -13  155.68    9.50
   4   5  13  173.58   10.50
  -3  -5 -13   11.80    2.80
   3   5  13    9.10    3.40
  -2  -5 -13   89.39    6.10
  -1  -5 -13  130.79    7.70
   0  -5 -13  297.87   15.10
   0  -5 -13  287.37   14.90
   1  -5 -13  112.39    6.90
   1  -5 -13  114.09    7.10
   2  -5 -13   75.69    6.20
   2  -5 -13   89.89    6.10
   3  -5 -13    7.90    2.90
   3  -5 -13    9.20    2.60
   4  -5 -13  166.88   10.10
   4  -5 -13  147.29    9.50
   5  -5 -13  142.39    9.70
   5  -5 -13  160.68   10.30
   6  -5 -13  270.57   15.90
   7  -5 -13   56.19    7.60
   7  -5 -13   39.10    6.70
   8  -5 -13  165.08   12.20
   9  -5 -13    3.00    6.20
   9  -5 -13    7.70    5.80
  10  -5 -13    8.70    6.10
  10  -5 -13    8.00    7.10
 -10   5  13    3.40    5.40
  11  -5 -13   44.30    9.40
  11  -5 -13   34.30    7.90
 -11   5  13   53.49    7.70
  12  -5 -13   28.60    7.60
  12  -5 -13    0.30    6.60
 -12   5  13   13.60    5.70
   9   5  14   49.90    8.00
  -8  -5 -14   44.80    7.90
   8   5  14   46.10    8.00
  -7  -5 -14   86.89    7.60
   7   5  14   75.69    8.40
  -6  -5 -14   28.20    5.50
   6   5  14   21.70    5.00
  -5  -5 -14    7.40    3.10
   5   5  14    6.20    3.70
   4   5  14  124.79    9.30
   3   5  14  201.38   12.30
  -2  -5 -14   17.20    3.60
  -1  -5 -14  195.58   10.50
  -1  -5 -14  183.48   10.50
   0  -5 -14    0.40    2.40
   0  -5 -14    1.90    2.00
   1  -5 -14  199.48   11.00
   1  -5 -14  188.38   11.00
   2  -5 -14    9.80    3.30
   2  -5 -14    9.40    3.00
   3  -5 -14  209.78   12.00
   4  -5 -14  117.39    8.20
   5  -5 -14    8.20    4.10
   5  -5 -14    8.10    3.40
   6  -5 -14   23.30    5.60
   7  -5 -14   64.69    8.00
   7  -5 -14   78.29    8.90
   8  -5 -14   40.40   10.70
   8  -5 -14   44.10    9.00
  -8   5  14   52.99    7.80
   9  -5 -14   26.60    7.40
   9  -5 -14   27.70    6.70
  -9   5  14   16.70    5.60
  10  -5 -14  186.38   14.50
  10  -5 -14  183.58   14.40
 -10   5  14  202.78   15.50
  11  -5 -14    1.80    8.20
  11  -5 -14    9.70    7.70
 -11   5  14   17.90    5.90
   9   5  15   37.30    7.80
  -8  -5 -15  110.99    9.50
   8   5  15  114.19   10.30
  -7  -5 -15   41.90    6.50
   7   5  15   27.00    6.50
  -6  -5 -15   76.49    7.30
   6   5  15   67.09    8.50
  -5  -5 -15  152.38   10.00
   5   5  15  149.99   11.00
  -4  -5 -15   55.39    6.30
   4   5  15   44.00    7.00
  -3  -5 -15   23.60    4.90
  -2  -5 -15   90.99    7.30
  -2  -5 -15   83.49    6.60
  -1  -5 -15   96.49    7.10
  -1  -5 -15  105.09    7.10
   0  -5 -15    7.30    2.70
   0  -5 -15    4.00    2.90
   1  -5 -15   97.99    7.30
   1  -5 -15   93.09    7.40
   2  -5 -15   70.89    6.30
   3  -5 -15   20.80    4.70
   4  -5 -15   47.70    6.10
   4  -5 -15   52.49    6.90
   5  -5 -15  135.79   10.40
   5  -5 -15  133.59    9.60
   6  -5 -15   63.59    8.50
   7  -5 -15   20.60    5.60
   7  -5 -15   23.40    6.50
   8  -5 -15  120.09   11.40
   8  -5 -15  100.29    9.90
  -8   5  15  101.19    9.00
   9  -5 -15    9.30    6.10
   9  -5 -15   14.30    6.60
  -9   5  15    1.50    5.00
  10  -5 -15   -2.30    5.90
  10  -5 -15    9.10    7.10
 -10   5  15    9.00    5.50
  11  -5 -15  109.69   11.20
 -11   5  15  124.89    9.30
  -9  -5 -16  124.89    9.90
  -8  -5 -16   44.70    7.50
   8   5  16   66.69    8.40
  -7  -5 -16  117.29    9.40
   7   5  16  109.29   10.50
  -6  -5 -16   85.89    8.40
   6   5  16   65.49    9.30
  -5  -5 -16  201.88   12.90
  -5  -5 -16  238.78   13.40
  -4  -5 -16   75.09    7.30
  -4  -5 -16   63.59    6.80
  -3  -5 -16  117.19    8.70
  -2  -5 -16   13.30    3.60
  -2  -5 -16   15.60    3.90
  -1  -5 -16  119.19    8.50
  -1  -5 -16  138.59    8.80
   0  -5 -16    8.40    3.80
   0  -5 -16    8.90    3.50
   1  -5 -16  129.19    9.00
   1  -5 -16  126.49    9.10
   2  -5 -16   16.50    4.30
   2  -5 -16   12.80    3.80
   3  -5 -16  102.39    8.10
   3  -5 -16  109.39    8.80
   4  -5 -16   61.19    6.90
   4  -5 -16   62.49    7.60
   5  -5 -16  193.28   13.50
  -5   5  16  214.88   12.00
   6  -5 -16   59.19    9.20
   6  -5 -16   53.69    8.00
  -6   5  16   72.79    6.90
   7  -5 -16   76.79    9.00
   7  -5 -16   93.29   10.20
  -7   5  16   95.29    8.20
   8  -5 -16   49.10    9.00
   8  -5 -16   36.50    7.60
  -8   5  16   36.50    6.30
   9  -5 -16  164.18   12.20
   9  -5 -16  114.79   10.30
  -9   5  16  138.19   10.50
  10  -5 -16  121.79   12.90
 -10   5  16  134.99    9.60
  -8  -5 -17  188.58   12.40
  -7  -5 -17   50.49    7.60
  -6  -5 -17  353.36   21.80
  -6  -5 -17  469.05   22.10
  -5  -5 -17   69.69    8.80
  -5  -5 -17   51.59   11.80
  -4  -5 -17   52.39    7.00
  -4  -5 -17   38.50    6.20
  -3  -5 -17    9.50    4.10
  -3  -5 -17   11.00    4.10
  -2  -5 -17  127.99    9.20
  -2  -5 -17  119.59    9.20
  -1  -5 -17   48.50    6.60
  -1  -5 -17   36.80    6.60
   0  -5 -17  574.44   29.10
   0  -5 -17  576.24   29.00
   1  -5 -17   39.00    6.70
   1  -5 -17   38.70    6.40
   2  -5 -17  115.89    9.20
   2  -5 -17  129.89    9.70
   3  -5 -17   10.70    4.00
   3  -5 -17    6.50    4.80
   4  -5 -17   39.30    6.50
   4  -5 -17   42.80    7.70
   5  -5 -17   56.29    9.10
   6  -5 -17  393.56   21.80
   6  -5 -17  407.46   22.40
   7  -5 -17   59.89    9.40
   7  -5 -17   39.60    7.60
  -7   5  17   59.09    7.20
   8  -5 -17  150.58   11.80
   8  -5 -17  199.28   14.10
  -8   5  17  185.68   11.80
   9  -5 -17    1.10    6.30
  -9   5  17   13.00    5.20
  -9  -5 -18    2.50    6.20
  -8  -5 -18   -2.20    6.80
  -7  -5 -18  229.38   14.20
  -6  -5 -18   61.19    8.20
  -5  -5 -18  385.36   22.90
  -5  -5 -18  503.55   23.70
  -4  -5 -18   33.90    6.50
  -3  -5 -18   22.20    8.60
  -3  -5 -18   24.00    6.10
  -2  -5 -18   49.70    7.20
  -2  -5 -18   55.29    7.20
  -1  -5 -18  433.36   22.30
  -1  -5 -18  409.56   22.30
   0  -5 -18   52.99    7.40
   0  -5 -18   60.29    7.30
   1  -5 -18  415.36   22.20
   1  -5 -18  417.76   22.10
   2  -5 -18   59.39    7.20
   2  -5 -18   56.89    7.70
   3  -5 -18   16.00    8.10
   3  -5 -18   15.40    6.10
   4  -5 -18   36.50    7.10
   4  -5 -18   41.70    8.20
   5  -5 -18  428.26   23.60
   6  -5 -18   30.00    6.90
   7  -5 -18  193.58   13.50
   7  -5 -18  250.87   15.30
   8  -5 -18   25.10    6.90
   9  -5 -18   50.79    8.10
  -8  -5 -19    4.80    8.80
  -7  -5 -19   10.40    6.80
  -6  -5 -19  324.57   18.40
  -5  -5 -19   46.00    8.00
  -4  -5 -19   37.10    7.00
  -3  -5 -19   -5.30    5.10
  -3  -5 -19    5.70    5.40
  -2  -5 -19  161.58   11.30
  -2  -5 -19  143.59   11.00
  -1  -5 -19   11.30    4.80
  -1  -5 -19   13.90    5.70
   0  -5 -19  379.86   21.40
   0  -5 -19  410.66   21.50
   1  -5 -19   15.00    5.20
   1  -5 -19   13.70    5.60
   2  -5 -19  151.78   11.50
   2  -5 -19  157.48   11.20
   3  -5 -19    1.30    5.40
   3  -5 -19   -4.40    4.50
   4  -5 -19   63.99    8.70
   5  -5 -19   21.50    6.00
   5  -5 -19   33.60    7.20
   6  -5 -19  324.57   19.10
   7  -5 -19   25.10    7.00
   8  -5 -19   34.20    7.10
  -6  -5 -20    5.50    7.90
  -5  -5 -20  183.18   12.60
  -4  -5 -20   18.90    6.00
  -3  -5 -20    6.50    6.70
  -3  -5 -20   19.80    6.20
  -2  -5 -20   27.60    6.30
  -1  -5 -20  126.19   10.20
  -1  -5 -20  101.09   10.00
   0  -5 -20    5.10    4.90
   0  -5 -20    6.70    6.00
   1  -5 -20  132.79   10.30
   1  -5 -20  105.49   10.20
   2  -5 -20   19.20    5.60
   2  -5 -20   26.50    6.30
   3  -5 -20   26.90    7.10
   4  -5 -20   13.00    6.40
   5  -5 -20  167.28   12.40
   6  -5 -20   31.50   11.40
  -5  -5 -21   32.20    7.00
  -4  -5 -21   75.69    9.40
  -3  -5 -21    4.10    6.00
  -2  -5 -21   30.90    6.80
  -1  -5 -21   13.00    6.10
  -1  -5 -21    6.90    5.90
   0  -5 -21   -1.60    5.90
   0  -5 -21    4.00    5.80
   1  -5 -21   22.10    5.90
   1  -5 -21   16.30    6.70
   2  -5 -21   32.80    6.60
   2  -5 -21   19.30    6.80
   3  -5 -21    8.20    6.60
   4  -5 -21   95.59   12.90
   5  -5 -21   46.60    7.80
  -3  -5 -22   71.59    8.70
  -2  -5 -22   17.90    6.70
  -1  -5 -22   53.79    9.70
   0  -5 -22   -0.30    8.70
   0  -5 -22    8.60    7.00
   1  -5 -22   26.20    7.10
   2  -5 -22   21.20    6.30
   3  -5 -22  106.79   11.10
   0   6 -22   72.89    8.90
  -1   6 -22   17.70    6.60
  -2   6 -22   10.60    7.00
   1   6 -21   62.69    9.10
   0   6 -21   -2.30    6.20
  -1   6 -21   65.79    9.10
  -2   6 -21    8.90    6.60
  -3   6 -21    9.80    6.30
  -4   6 -21   18.50    9.40
  -5   6 -21   39.20    8.20
   6   6 -20   33.70    7.70
   2   6 -20   30.60    8.10
   1   6 -20   43.90    8.90
   0   6 -20   62.09    8.90
  -1   6 -20   47.60    7.60
  -1   6 -20   37.00    8.60
  -2   6 -20   28.00    6.10
  -2   6 -20   20.80    6.80
  -3   6 -20   21.60    7.00
  -4   6 -20   66.69    8.10
  -5   6 -20   17.00    6.50
   7   6 -19   26.30    6.40
   6   6 -19   37.60    7.50
   5   6 -19   27.60    6.20
   4   6 -19   38.90    7.50
   3   6 -19   22.70    5.40
   2   6 -19   94.99    9.60
   1   6 -19   49.40    8.40
   0   6 -19    2.40    6.10
   0   6 -19    5.50    5.00
  -1   6 -19   55.49    8.00
  -2   6 -19  100.79    9.20
  -3   6 -19   22.80    6.00
   4  -6  19   64.19    9.00
  -4   6 -19   66.99    8.20
   5  -6  19   29.60    8.40
  -5   6 -19   38.90    7.70
   6  -6  19   35.80    8.30
  -6   6 -19   32.10    6.20
   7  -6  19   15.00    6.40
   8   6 -18   34.70    8.90
   7   6 -18  103.89    9.80
   6   6 -18   20.60    6.50
   5   6 -18   45.30    7.70
   4   6 -18   67.49    7.80
   3   6 -18   84.49   15.10
   3   6 -18   68.59    7.70
   2   6 -18   58.29    7.10
   2   6 -18   62.09    8.40
   1   6 -18  141.09   10.70
   1   6 -18  137.89   11.20
   0   6 -18   14.40    5.30
  -1   6 -18  133.49   10.50
  -2   6 -18   53.59    9.40
   3  -6  18   81.79    8.90
  -3   6 -18   86.09    8.30
   4  -6  18   73.19    8.80
  -4   6 -18   69.89    8.10
   5  -6  18   73.39    9.60
  -5   6 -18   63.99    8.20
   6  -6  18   25.40    7.10
  -6   6 -18   24.40   12.00
   7  -6  18  111.19   10.60
   8  -6  18   33.30    7.30
   9   6 -17   72.29    9.50
   8   6 -17  137.49   11.20
   7   6 -17    6.30    5.60
   6   6 -17   52.09    7.70
   5   6 -17   48.10    7.10
   4   6 -17   35.10    6.10
   3   6 -17   74.29    8.40
   3   6 -17   76.99    7.50
   2   6 -17  306.37   17.20
   2   6 -17  330.27   18.60
   1   6 -17   30.10    6.90
   1   6 -17   26.80    5.50
   0   6 -17   45.00    7.00
  -1   6 -17   16.80    4.40
   2  -6  17  317.27   18.50
  -2   6 -17  341.47   18.20
   3  -6  17   86.59    8.90
  -3   6 -17   71.19    7.60
   4  -6  17   34.50    6.80
  -4   6 -17   30.40    6.20
   5  -6  17   40.90    8.10
  -5   6 -17   34.30    6.60
   6  -6  17   51.89    8.60
  -6   6 -17   41.70    7.40
   7  -6  17    6.40    6.90
   8  -6  17  130.59   11.40
   9  -6  17   57.19    8.20
  10   6 -16   73.79   10.00
  10   6 -16   83.89   10.20
   9   6 -16  124.49   11.00
   8   6 -16   26.10    7.10
   7   6 -16   49.30    8.00
   6   6 -16   29.30   10.10
   5   6 -16   57.19    7.20
   4   6 -16  125.39   10.50
   4   6 -16  122.09    9.00
   3   6 -16   99.99    9.10
   3   6 -16   96.79    7.80
   2   6 -16   30.10    6.10
   2   6 -16   35.80    6.60
   2   6 -16   33.40    5.40
   1   6 -16  247.18   14.10
   1   6 -16  264.47   14.70
   0   6 -16   29.00    5.80
   0   6 -16   34.10    5.20
   1  -6  16  239.28   14.70
  -1   6 -16  272.37   14.70
   2  -6  16   38.90    7.10
  -2   6 -16   35.70    5.60
   3  -6  16   98.49    9.00
  -3   6 -16  100.89    7.90
   4  -6  16  141.29   10.70
  -4   6 -16  123.89    9.20
   5  -6  16   56.49    8.30
  -5   6 -16   46.80    6.50
  -6   6 -16   13.90    7.70
   7  -6  16   56.89    8.90
  -7   6 -16   45.60    7.00
   8  -6  16   25.30    7.60
   9  -6  16  117.29   10.90
  10  -6  16   96.99   12.40
  11   6 -15   48.00    8.90
  10   6 -15   54.49    9.30
  10   6 -15   67.29    8.60
   9   6 -15  178.98   13.00
   8   6 -15   45.20    8.20
   7   6 -15  110.09   12.00
   6   6 -15   35.70    6.60
   5   6 -15   78.59    7.60
   4   6 -15   41.90    5.90
   4   6 -15   38.40    7.30
   3   6 -15   66.89    7.80
   3   6 -15   63.29    7.50
   2   6 -15   46.40    6.10
   2   6 -15   50.29    5.50
   2   6 -15   52.39    6.50
   1   6 -15  247.08   13.50
   0   6 -15  103.79    7.40
   0   6 -15  115.59    9.30
   1  -6  15  272.67   15.10
  -1   6 -15  252.87   14.00
  -1   6 -15  266.07   15.80
   2  -6  15   42.80    7.20
  -2   6 -15   50.29    7.00
   3  -6  15   65.79    7.50
  -3   6 -15   66.99    6.30
   4  -6  15   35.20    7.10
  -4   6 -15   41.60    5.20
   5  -6  15   95.99    9.00
  -5   6 -15   79.39    6.90
   6  -6  15   23.90    6.20
  -6   6 -15   28.60    5.50
   7  -6  15  116.89   13.60
  -7   6 -15  107.59    9.00
   8  -6  15   26.80    7.40
   9  -6  15  177.98   13.40
  10  -6  15   61.09    8.60
  11  -6  15   47.70    7.10
  11   6 -14   22.50   12.30
  10   6 -14  149.99   16.50
  10   6 -14  150.58   14.80
   9   6 -14   22.20    7.00
   8   6 -14   -5.00    6.30
   7   6 -14   82.99    8.40
   6   6 -14   28.10    5.40
   5   6 -14   26.30    5.30
   5   6 -14   26.90    6.20
   4   6 -14  342.57   19.10
   4   6 -14  354.86   18.40
   3   6 -14   12.10    4.30
   3   6 -14    9.90    3.30
   2   6 -14  146.79    9.00
   2   6 -14  142.79    9.30
   1   6 -14   33.50    4.70
   1   6 -14   33.50    4.50
   0  -6  14   32.10    4.70
   0   6 -14   36.30    4.80
   0   6 -14   41.60    4.60
   1  -6  14   31.20    5.10
  -1   6 -14   32.90    5.30
  -1   6 -14   31.00    4.40
   2  -6  14  154.98   10.00
  -2   6 -14  149.39    9.10
   3  -6  14    8.80    3.70
   4  -6  14  393.36   20.90
  -4   6 -14  368.36   19.40
   5  -6  14   41.00    7.00
  -5   6 -14   27.30    4.90
   6  -6  14   33.30    7.60
  -6   6 -14   31.50    5.10
   7  -6  14   91.39    9.90
  -7   6 -14   90.59    7.30
   8  -6  14    1.00    8.70
   9  -6  14   22.10    7.60
  10  -6  14  148.29   17.10
  11  -6  14   17.80    6.90
  11   6 -13    2.50    6.20
  10   6 -13   14.40    6.30
  10   6 -13    8.50    5.50
   9   6 -13  190.98   13.60
   8   6 -13   55.49    8.10
   7   6 -13  230.68   14.10
   6   6 -13   65.19    6.80
   5   6 -13   87.39    8.20
   5   6 -13   98.29    7.30
   4   6 -13  151.48    9.70
   4   6 -13  167.38   10.80
   3   6 -13   55.49    6.10
   3   6 -13   50.29    5.10
   2   6 -13   85.79    6.30
   2   6 -13   79.69    6.30
   1   6 -13  162.08    9.60
   1   6 -13  167.88    9.50
   0  -6  13   27.00    4.80
   0   6 -13   36.70    4.40
   0   6 -13   27.40    4.00
   1  -6  13  169.38    9.80
  -1   6 -13  145.29    9.10
  -1   6 -13  156.38    9.00
   2  -6  13   89.79    6.80
  -2   6 -13   83.09    5.50
  -2   6 -13   70.59    5.70
   3  -6  13   55.09    6.10
  -3   6 -13   52.79    4.90
   4  -6  13  171.38   10.80
  -4   6 -13  159.78    9.40
   5  -6  13  105.09    9.30
  -5   6 -13   97.09    6.70
   6  -6  13   83.29    8.40
  -6   6 -13   70.89    5.90
   7  -6  13  233.48   14.90
  -7   6 -13  239.18   13.20
   8  -6  13   64.89    9.20
   9  -6  13  212.08   15.20
  10  -6  13   18.50    7.60
  11  -6  13   -5.80    6.10
  12  -6  13   14.80    6.50
  11   6 -12    0.80    9.30
  10   6 -12   90.89   10.10
  10   6 -12   95.99   10.10
   9   6 -12   87.89    9.50
   8   6 -12   33.60    6.90
   7   6 -12  168.58   11.20
   6   6 -12    2.80    3.30
   5   6 -12   13.50    4.30
   5   6 -12    9.30    3.10
   4   6 -12  396.46   20.50
   4   6 -12  408.76   21.20
   3   6 -12  471.45   24.50
   3   6 -12  485.95   24.30
   3   6 -12  491.15   24.10
   2   6 -12  366.56   18.80
   2   6 -12  351.36   18.40
  -1  -6  12  364.46   19.20
   1   6 -12  389.46   19.00
   1   6 -12  376.56   19.10
   0  -6  12   97.69    6.90
   0   6 -12   95.49    6.40
   0   6 -12   99.39    6.50
   1  -6  12  394.56   19.30
  -1   6 -12  366.16   18.80
  -1   6 -12  365.16   18.50
   2  -6  12  349.77   17.80
  -2   6 -12  342.47   17.20
  -2   6 -12  328.47   16.70
   3  -6  12  505.75   25.00
  -3   6 -12  480.35   24.20
   4  -6  12  416.86   21.20
  -4   6 -12  394.86   20.20
   5  -6  12   23.30    5.20
   6  -6  12    9.60    4.20
  -6   6 -12    3.60    2.30
   7  -6  12  184.58   11.70
  -7   6 -12  151.68    9.50
   8  -6  12   34.10    7.40
   9  -6  12  102.49   10.50
  10  -6  12   98.29   10.80
  11  -6  12    3.80    7.90
  12  -6  12   28.20    8.50
  12   6 -11  127.39   18.60
  11   6 -11   22.10    7.20
  10   6 -11  167.28   13.90
  10   6 -11  191.68   13.30
   9   6 -11   56.69    8.10
   8   6 -11   39.10    6.50
   7   6 -11  112.19   11.80
   7   6 -11   99.49    7.10
   6   6 -11  154.58    9.70
   6   6 -11  154.28    8.80
   5   6 -11   39.10    3.70
   5   6 -11   44.00    5.80
   5   6 -11   36.10    4.80
   4   6 -11 1164.38   55.09
   4   6 -11 1135.29   55.59
   4   6 -11 1198.68   56.19
   3   6 -11   26.30    3.90
   3   6 -11   31.80    6.00
   3   6 -11   26.90    4.50
   2   6 -11  914.11   44.30
   2   6 -11  932.11   44.10
  -1  -6  11   74.49    6.20
   1   6 -11   84.69    5.80
   1   6 -11   93.39    6.00
   0  -6  11    7.50    2.70
   0   6 -11    8.20    2.50
   1  -6  11   73.29    5.60
  -1   6 -11   77.89    5.20
   2  -6  11  950.20   46.30
  -2   6 -11 1092.79   47.60
  -2   6 -11  848.62   45.40
   3  -6  11   22.50    4.20
  -3   6 -11   22.80    3.20
   4  -6  11 1225.28   57.29
  -4   6 -11 1168.18   56.59
   5  -6  11   47.30    5.10
  -5   6 -11   37.00    4.10
   6  -6  11  177.98   10.70
  -6   6 -11  159.58    9.40
  -7   6 -11   89.89    6.10
   8  -6  11   47.80    7.10
   9  -6  11   70.29    8.60
  10  -6  11  200.68   14.20
  11  -6  11   28.90    7.70
  12  -6  11   75.89    9.70
  13  -6  11   77.19   12.20
  12   6 -10    8.10    8.50
  11   6 -10    0.40    5.90
  10   6 -10   34.80    7.80
  10   6 -10   42.00    8.10
   9   6 -10   89.19    8.60
   9   6 -10   76.19    7.00
   8   6 -10    6.30    2.90
   8   6 -10    7.20    3.70
   7   6 -10  264.37   14.20
   7   6 -10  235.68   13.10
   6   6 -10  149.49    8.10
   6   6 -10  144.19    8.80
   6   6 -10  123.79    9.00
   5   6 -10  259.67   14.20
   5   6 -10  254.47   13.60
   5   6 -10  247.48   13.20
   4   6 -10   30.30    3.70
   4   6 -10   28.70    3.90
   4   6 -10   37.40    4.60
   3   6 -10  470.45   23.00
   3   6 -10  463.15   23.40
   2   6 -10    7.00    2.30
   2   6 -10    7.10    2.20
  -1  -6  10  971.50   45.10
   1   6 -10  950.10   44.70
   1   6 -10  905.41   44.90
   0  -6  10  788.02   36.20
   0   6 -10  753.72   35.70
   0   6 -10  710.73   35.90
   1  -6  10  949.11   43.50
  -1   6 -10  895.11   42.80
  -1   6 -10  879.61   43.10
   2  -6  10    8.50    2.50
  -2   6 -10    5.90    2.00
  -2   6 -10    5.00    1.80
  -3   6 -10  465.75   22.60
   4  -6  10   35.90    4.30
  -4   6 -10   33.50    2.90
  -4   6 -10   36.40    3.50
   5  -6  10  280.37   14.90
  -5   6 -10  272.67   14.30
  -5   6 -10  277.77   13.60
   6  -6  10  163.98    9.80
  -6   6 -10  150.58    8.70
   7  -6  10  271.47   14.60
  -7   6 -10  246.28   13.30
   8  -6  10   10.90    4.00
   9  -6  10  104.49    9.10
  10  -6  10   46.10    8.20
  11  -6  10    7.50    6.50
  12  -6  10   -3.40    6.70
  13  -6  10   41.90    8.50
  11   6  -9  112.99   11.50
  10   6  -9  523.55   26.70
  10   6  -9  472.15   25.50
  10   6  -9  506.75   26.90
   9   6  -9   12.80    3.80
   9   6  -9   12.90    4.40
   8   6  -9    7.00    2.70
   8   6  -9    6.10    3.60
   7   6  -9    3.40    2.10
   7   6  -9    6.60    3.00
   6   6  -9  298.87   16.80
   6   6  -9  322.17   16.70
   6   6  -9  334.07   16.20
   5   6  -9  935.21   44.90
   5   6  -9  934.71   44.40
   5   6  -9  934.81   45.30
   4   6  -9 1189.88   57.19
   4   6  -9 1190.18   57.49
   4   6  -9 1233.58   56.69
   3   6  -9  129.39    7.70
   3   6  -9  138.39    8.20
   2   6  -9  329.27   16.20
   2   6  -9  319.57   16.30
  -1  -6   9  436.46   21.20
   1   6  -9  431.06   21.10
   1   6  -9  423.56   20.90
   0  -6   9    5.30    2.20
   0   6  -9    3.80    1.70
   0   6  -9    5.90    2.00
   1  -6   9  406.46   20.50
  -1   6  -9  410.66   19.90
  -1   6  -9  422.96   20.20
   2  -6   9  336.17   16.20
  -2   6  -9  309.17   15.40
  -2   6  -9  312.87   15.80
   3  -6   9  131.89    8.00
  -3   6  -9  133.99    7.40
  -3   6  -9  144.69    7.40
   4  -6   9 1192.78   57.99
  -4   6  -9 1193.58   56.39
  -4   6  -9 1230.98   56.79
   5  -6   9  988.10   46.70
  -5   6  -9  927.91   45.50
  -5   6  -9  993.10   45.90
   6  -6   9  350.76   17.60
   6  -6   9  325.07   17.70
  -6   6  -9  338.57   16.60
  -6   6  -9  343.67   16.90
   7  -6   9    6.70    3.00
   7  -6   9    6.80    3.00
  -7   6  -9    3.50    2.00
   8  -6   9    9.60    3.50
   8  -6   9    8.50    3.50
   9  -6   9    8.30    4.10
   9  -6   9   10.30    3.90
  10  -6   9  551.64   28.80
  10  -6   9  556.14   28.80
  11  -6   9  138.39   11.60
  11  -6   9  144.69   11.60
  12  -6   9  124.29   11.10
  13  -6   9   64.39    9.10
 -14  -6   8   59.99    7.40
  11   6  -8   -1.50    5.20
  11   6  -8   -3.40    4.50
  10   6  -8   54.49    7.80
  10   6  -8   76.39    8.10
  10   6  -8   61.29    6.80
   9   6  -8    8.00    3.90
   9   6  -8    6.80    3.30
   8   6  -8   24.60    4.00
   8   6  -8   18.20    3.80
   7   6  -8  146.99    8.60
   7   6  -8  158.88    9.50
   6   6  -8  648.84   31.30
   6   6  -8  603.04   31.30
   6   6  -8  659.93   30.80
   5   6  -8  283.57   14.30
   5   6  -8  279.57   15.20
   5   6  -8  293.57   14.90
   4   6  -8  126.09    7.80
   4   6  -8  119.19    7.20
   3   6  -8  130.39    7.90
   3   6  -8  129.99    7.00
   3   6  -8  139.99    7.60
  -2  -6   8  136.99    7.90
   2   6  -8  144.39    7.90
   2   6  -8  138.19    7.70
   1   6  -8  830.22   39.00
   1   6  -8  809.32   38.80
   0  -6   8  227.78   11.10
   0   6  -8  214.38   10.70
   0   6  -8  194.78   10.80
   1  -6   8  802.02   37.70
  -1   6  -8  790.52   37.50
  -1   6  -8  782.42   37.20
   2  -6   8  136.69    7.70
  -2   6  -8  149.69    7.40
  -2   6  -8  121.99    7.30
  -2   6  -8  141.59    7.00
   3  -6   8  147.79    8.20
  -3   6  -8  141.59    7.70
  -3   6  -8  144.69    7.40
   4  -6   8  133.89    7.70
   4  -6   8  131.29    7.50
  -4   6  -8  124.19    7.10
   5  -6   8  336.37   16.60
   5  -6   8  302.07   15.70
  -5   6  -8  296.87   15.20
  -5   6  -8  304.87   15.20
   6  -6   8  697.23   33.50
   6  -6   8  685.63   33.50
  -6   6  -8  664.03   32.60
  -6   6  -8  694.33   32.60
   7  -6   8  157.48    9.40
   7  -6   8  159.28    9.60
  -7   6  -8  159.78    8.60
  -7   6  -8  157.78    8.70
   8  -6   8   24.10    4.50
   8  -6   8   27.50    4.70
  -8   6  -8   18.70    3.50
   9  -6   8    9.30    3.60
   9  -6   8    8.60    4.00
  10  -6   8   77.79    7.90
  10  -6   8   67.99    7.70
  11  -6   8    7.90    5.20
  11  -6   8    8.90    5.90
  12  -6   8   20.90    6.90
  12  -6   8   18.40    6.30
  13  -6   8   -1.70    6.60
 -14  -6   7   81.79    8.10
  12   6  -7   89.59    8.80
  11   6  -7  118.39   10.80
  11   6  -7   86.09    8.40
  10   6  -7  282.67   15.60
  10   6  -7  276.67   16.40
   9   6  -7  116.99    9.10
   9   6  -7  108.39    7.90
   8   6  -7  352.56   19.30
   8   6  -7  380.96   18.80
   7   6  -7   50.19    4.90
   7   6  -7   48.20    4.20
   6   6  -7  574.44   27.60
   6   6  -7  540.05   27.10
   6   6  -7  566.04   28.20
   5   6  -7 1263.17   59.89
   4   6  -7  296.57   15.60
   4   6  -7  320.97   15.20
   3   6  -7   28.50    3.30
   3   6  -7   31.70    2.60
  -2  -6   7  734.13   35.10
   2   6  -7  771.12   35.20
   2   6  -7  709.43   35.00
   1   6  -7  553.74   26.30
   1   6  -7  542.35   26.10
   0  -6   7    3.80    1.70
   0   6  -7    6.70    1.70
   0   6  -7    5.50    1.50
   1  -6   7  556.44   26.40
  -1   6  -7  537.45   25.40
  -1   6  -7  519.65   25.40
   2  -6   7  721.33   34.20
  -2   6  -7  708.13   34.70
  -2   6  -7  720.53   33.70
   3  -6   7   31.70    3.30
  -3   6  -7   34.30    2.70
   4  -6   7  336.27   15.80
   4  -6   7  302.07   16.00
  -4   6  -7  313.27   15.50
  -4   6  -7  318.27   15.50
   5  -6   7 1335.17   62.79
   5  -6   7 1343.87   62.59
  -5   6  -7 1289.77   62.09
  -5   6  -7 1329.77   62.09
   6  -6   7  568.84   28.50
   6  -6   7  590.84   28.70
  -6   6  -7  585.74   27.80
  -6   6  -7  591.24   28.00
   7  -6   7   61.09    5.20
   7  -6   7   50.19    4.80
  -7   6  -7   54.49    4.10
  -7   6  -7   62.69    4.70
   8  -6   7  395.36   19.90
   8  -6   7  372.26   19.60
  -8   6  -7  370.56   19.60
   9  -6   7  108.79    8.10
   9  -6   7  109.79   10.70
  -9   6  -7  114.09    7.30
  10  -6   7  301.17   16.90
  10  -6   7  299.87   17.00
  11  -6   7  132.09   10.00
  11  -6   7  119.09   10.50
  12  -6   7  107.99   10.00
  12  -6   7  106.99   10.80
  13  -6   7   -7.00    6.90
  13  -6   7    0.20    5.90
  14  -6   7   15.50    9.00
 -14  -6   6   41.30    6.90
  13   6  -6   16.20    7.10
  12   6  -6   54.39    7.70
  11   6  -6   13.60    4.80
  11   6  -6   14.80    5.20
  10   6  -6   87.59    7.70
  10   6  -6   76.69    8.20
   9   6  -6  217.48   13.00
   9   6  -6  225.88   13.40
   9   6  -6  233.28   12.80
   8   6  -6   11.40    3.10
   7   6  -6    9.80    3.00
   7   6  -6   11.40    2.60
   6   6  -6  486.55   23.40
   6   6  -6  478.85   23.70
   6   6  -6  472.45   24.10
   5   6  -6  495.45   24.70
   5   6  -6  504.05   24.60
   5   6  -6  506.85   24.20
   4   6  -6 1267.37   59.89
   4   6  -6 1265.57   59.49
   4   6  -6 1276.47   60.09
   3   6  -6 4372.86  210.88
   3   6  -6 4569.34  210.68
   3   6  -6 4640.84  210.38
  -2  -6   6  972.30   45.40
   2   6  -6 1002.10   45.70
   2   6  -6  938.81   45.00
   2   6  -6  936.51   45.60
  -1  -6   6  101.59    5.70
   1   6  -6  102.79    5.60
   1   6  -6  104.09    5.80
   0  -6   6   22.50    2.30
   0   6  -6   18.70    1.80
   0   6  -6   24.30    2.60
   0   6  -6   19.80    2.30
   1  -6   6   98.59    5.80
  -1   6  -6  116.99    6.10
  -1   6  -6   95.49    5.20
  -1   6  -6   93.89    5.20
   2  -6   6  937.21   44.40
   2  -6   6  961.80   44.70
  -2   6  -6  940.21   44.30
   3  -6   6 4703.03  218.68
   4  -6   6 1361.66   62.49
   4  -6   6 1275.17   63.39
  -4   6  -6 1333.17   61.99
   5  -6   6  549.54   26.00
   5  -6   6  531.75   25.70
  -5   6  -6  533.65   25.30
  -5   6  -6  504.05   25.10
   6  -6   6  510.65   24.70
   6  -6   6  493.45   25.30
  -6   6  -6  518.85   24.30
  -6   6  -6  489.45   23.90
   7  -6   6   10.40    2.70
   7  -6   6   15.00    3.20
  -7   6  -6   13.90    2.40
  -7   6  -6    8.30    2.20
   8  -6   6   26.80    4.50
   8  -6   6   22.80    4.10
   9  -6   6  249.97   13.80
   9  -6   6  241.68   13.70
  -9   6  -6  235.98   12.80
  10  -6   6   91.09    7.70
  10  -6   6   84.29    7.80
 -10   6  -6   86.79    6.90
  11  -6   6   25.50    5.80
  11  -6   6   20.80    5.40
  12  -6   6   50.49    9.10
  12  -6   6   71.09    8.00
  13  -6   6   23.60    7.90
  13  -6   6   18.90   10.10
  14  -6   6    5.90    8.60
  14  -6   6  -10.00    6.90
 -14  -6   5  172.08   14.20
  13   6  -5   55.49    9.40
  12   6  -5   49.80    7.70
  11   6  -5   20.90    5.00
  10   6  -5  143.99   11.10
  10   6  -5  127.39    9.70
   9   6  -5   95.39    7.40
   9   6  -5   93.09    7.10
   8   6  -5 1655.93   81.89
   8   6  -5 1799.52   81.69
   7   6  -5  159.18    9.40
   7   6  -5  166.08    9.20
   6   6  -5  198.08   10.40
   6   6  -5  197.08   10.70
   5   6  -5  206.18   10.60
   5   6  -5  208.88   11.00
   4   6  -5  128.89    7.70
   4   6  -5  140.59    7.50
   4   6  -5  130.29    7.00
   3   6  -5  296.77   14.50
   3   6  -5  294.47   14.80
   3   6  -5  311.67   15.10
  -2  -6   5 1202.78   52.99
   2   6  -5 1159.18   52.99
   2   6  -5 1082.29   53.19
   2   6  -5 1073.29   52.59
   1   6  -5  462.45   23.70
   1   6  -5  538.85   24.20
   0  -6   5   12.60    1.90
   0   6  -5   11.90    1.80
   0   6  -5   12.90    2.00
   0   6  -5   10.60    1.50
   1  -6   5  469.75   22.70
  -1   6  -5  492.05   22.60
  -1   6  -5  463.75   22.40
   2  -6   5 1120.69   52.89
   2  -6   5 1166.28   53.19
  -2   6  -5 1125.79   52.89
  -2   6  -5 1109.39   52.89
   3  -6   5  313.87   15.40
   3  -6   5  345.37   16.50
  -3   6  -5  303.47   15.30
  -3   6  -5  312.77   15.40
   4  -6   5  136.69    7.40
   4  -6   5  144.69    7.60
  -4   6  -5  133.79    7.00
[truncated: 1,127,170 more chars]
